# Supplementary material for: Primates and mouse NumtS in the UCSC Genome Browser
Source: BMC Bioinformatics. 2012 Mar 28;13(Suppl 4):S15. doi: 10.1186/1471-2105-13-S4-S15 (PMC3314570; doi:10.1186/1471-2105-13-S4-S15)
Supplement: Additional file 1 — RHNumtS.2 compilation. Human reference NumtS compilation on hg19 build. Each line refers to a NumtS and reports NumtS ID, HSP_NumtS ID, chromosome where NumtS is located, and strand where Blast mapped NumtS ("+" if in same direction as nuclear reference sequence, "-" if in opposite direction), chromosome and mitochondrial locations. For assembled NumtS (right), detailed information on each fragment is available. Last column shows identity percentage as reported in Blast output for each HSP. [file 1471-2105-13-S4-S15-S1.xls]

## Sheet: Foglio2
NumtS Code	chr	strand	mt_start	mt_end	mt_span	nuc_start	nuc_end	nuc_span	chr	strand	block	mt_block_start	mt_block_end	mt_span_b	nuc_block_start	nuc_block_end	nuc_span_b	block_%id
HSA_NumtS_001	1	+	3914	9755	5842	564464	570304	5841	1	+	1	3914	9755	5842	564464	570304	5841	98.55
HSA_NumtS_002	1	+	9452	9582	131	5614806	5614937	132	1	+	1	9452	9582	131	5614806	5614937	132	78.79
HSA_NumtS_003	1	-	2466	2675	210	5910318	5910528	211	1	-	1	2466	2675	210	5910318	5910528	211	90.52
HSA_NumtS_004	1	+	8040	8205	166	8969802	8969967	166	1	+	1	8040	8205	166	8969802	8969967	166	89.16
HSA_NumtS_005	1	+	907	1117	211	9634687	9634887	201	1	+	1	907	1117	211	9634687	9634887	201	81.52
HSA_NumtS_006	1	+	12292	12357	66	11202904	11202975	72	1	+	1	12292	12357	66	11202904	11202975	72	79.17
HSA_NumtS_007	1	-	15078	15578	501	11485319	11485829	511	1	-	1	15078	15578	501	11485319	11485829	511	70.23
HSA_NumtS_008	1	+	3900	4113	214	18921906	18922120	215	1	+	1	3900	4113	214	18921906	18922120	215	74.19
HSA_NumtS_009	1	+	8933	9006	74	38077348	38077421	74	1	+	1	8933	9006	74	38077348	38077421	74	100
HSA_NumtS_010	1	+	4611	5021	411	50482768	50483177	410	1	+	1	4611	5021	411	50482768	50483177	410	77.86
HSA_NumtS_011	1	-	7301	8453	1153	55838223	55839324	1102	1	-	1	7301	8453	1153	55838223	55839324	1102	67.24
HSA_NumtS_012	1	-	16400	16566	167	77436934	77437100	167	1	-	1	16400	16566	167	77436934	77437100	167	88.62
HSA_NumtS_013	1	+	4969	5343	375	81546486	81546860	375	1	+	1	4969	5343	375	81546486	81546860	375	75.73
HSA_NumtS_014	1	-	1739	12883	11145	94385731	94403299	17569	1	-	1	12638	12883	246	94385731	94385970	240	71.03
HSA_NumtS_014									1	-	2	12586	12653	68	94386266	94386333	68	77.94
HSA_NumtS_014									1	-	3	12031	12339	309	94387537	94387832	296	71.7
HSA_NumtS_014									1	-	4	9914	10500	587	94389832	94390416	585	70.12
HSA_NumtS_014									1	-	5	8523	9216	694	94390946	94391630	685	64.71
HSA_NumtS_014									1	-	6	7862	8245	384	94392191	94392581	391	69.21
HSA_NumtS_014									1	-	7	6837	7679	843	94393032	94393864	833	70.07
HSA_NumtS_014									1	-	8	5565	6108	544	94399305	94399832	528	69.69
HSA_NumtS_014									1	-	9	4699	4891	193	94400594	94400784	191	66.32
HSA_NumtS_014									1	-	10	1739	3106	1368	94401962	94403299	1338	69.56
HSA_NumtS_015	1	-	12476	12518	43	104163778	104163820	43	1	-	1	12476	12518	43	104163778	104163820	43	100
HSA_NumtS_016	1	-	5855	9328	3474	107345251	107348747	3497	1	-	1	5855	9328	3474	107345251	107348747	3497	73.77
HSA_NumtS_017	1	-	13327	13450	124	114119380	114119503	124	1	-	1	13327	13450	124	114119380	114119503	124	85.48
HSA_NumtS_018	1	-	9394	10302	909	142790231	142791177	947	1	-	1	9394	10302	909	142790231	142791177	947	74
HSA_NumtS_019	1	+	5613	6982	1370	142791197	142792537	1341	1	+	1	5613	6982	1370	142791197	142792537	1341	74.57
HSA_NumtS_020	1	+	15038	15087	50	142792529	142792578	50	1	+	1	15038	15087	50	142792529	142792578	50	78
HSA_NumtS_021	1	+	987	1507	521	142792601	142793117	517	1	+	1	987	1507	521	142792601	142793117	517	84.77
HSA_NumtS_022	1	-	987	1507	521	143243224	143243741	518	1	-	1	987	1507	521	143243224	143243741	518	84.77
HSA_NumtS_023	1	-	15038	15087	50	143243764	143243813	50	1	-	1	15038	15087	50	143243764	143243813	50	80
HSA_NumtS_024	1	-	5613	6979	1367	143243808	143245150	1343	1	-	1	5613	6979	1367	143243808	143245150	1343	74.62
HSA_NumtS_025	1	+	9394	10302	909	143245170	143246118	949	1	+	1	9394	10302	909	143245170	143246118	949	74
HSA_NumtS_026	1	-	9394	9825	432	143342817	143343249	433	1	-	1	9394	9825	432	143342817	143343249	433	78.06
HSA_NumtS_027	1	+	5613	6979	1367	143343269	143344612	1344	1	+	1	5613	6979	1367	143343269	143344612	1344	74.57
HSA_NumtS_028	1	+	15038	15087	50	143344607	143344656	50	1	+	1	15038	15087	50	143344607	143344656	50	80
HSA_NumtS_029	1	+	987	1505	519	143344679	143345193	515	1	+	1	987	1505	519	143344679	143345193	515	84.51
HSA_NumtS_030	1	+	6869	6980	112	147332804	147332915	112	1	+	1	6869	6980	112	147332804	147332915	112	88.39
HSA_NumtS_031	1	-	8461	8556	96	169443301	169443396	96	1	-	1	8461	8556	96	169443301	169443396	96	94.79
HSA_NumtS_032	1	-	5586	5653	68	172679671	172679742	72	1	-	1	5586	5653	68	172679671	172679742	72	79.17
HSA_NumtS_033	1	+	12142	12535	394	181391921	181392314	394	1	+	1	12142	12535	394	181391921	181392314	394	77.5
HSA_NumtS_034	1	-	612	941	330	190878857	190879190	334	1	-	1	612	941	330	190878857	190879190	334	71.43
HSA_NumtS_035	1	+	873	1181	309	191930823	191931122	300	1	+	1	873	1181	309	191930823	191931122	300	71.2
HSA_NumtS_036	1	-	11152	11320	169	205444464	205444632	169	1	-	1	11152	11320	169	205444464	205444632	169	77.51
HSA_NumtS_037	1	+	2623	2699	77	212678338	212678414	77	1	+	1	2623	2699	77	212678338	212678414	77	88.31
HSA_NumtS_038	1	+	9562	9600	39	215673139	215673177	39	1	+	1	9562	9600	39	215673139	215673177	39	100
HSA_NumtS_039	1	-	9818	9919	102	220628496	220628597	102	1	-	1	9818	9919	102	220628496	220628597	102	86.27
HSA_NumtS_040	1	+	14421	14521	101	227145859	227145959	101	1	+	1	14421	14521	101	227145859	227145959	101	82.18
HSA_NumtS_041	1	+	14798	15717	920	235683320	235684221	902	1	+	1	14798	15717	920	235683320	235684221	902	70.17
HSA_NumtS_042	1	-	9758	14797	5040	235700696	235705689	4994	1	-	1	9758	14797	5040	235700696	235705689	4994	73.75
HSA_NumtS_043	1	-	1	6202	6202	238104063	238110619	6557	1	-	1	573	6202	5630	238104063	238109691	5629	78.29
HSA_NumtS_043									1	-	2	1	239	239	238110376	238110619	244	68.94
HSA_NumtS_043	1	-	12156	16569	4414	238110620	238115021	4402	1	-	1	12156	16569	4414	238110620	238115021	4402	72.11
HSA_NumtS_044	1	-	6157	6288	132	240713186	240713317	132	1	-	1	6157	6288	132	240713186	240713317	132	75
HSA_NumtS_045	1	+	596	719	124	249198582	249198701	120	1	+	1	596	719	124	249198582	249198701	120	72.8
HSA_NumtS_046	2	+	10204	10357	154	9886842	9886994	153	2	+	1	10204	10357	154	9886842	9886994	153	72.73
HSA_NumtS_047	2	-	2779	2848	70	11397042	11397111	70	2	-	1	2779	2848	70	11397042	11397111	70	80
HSA_NumtS_048	2	+	6514	6629	116	15661291	15661406	116	2	+	1	6514	6629	116	15661291	15661406	116	79.31
HSA_NumtS_049	2	+	15254	15451	198	22539923	22540120	198	2	+	1	15254	15451	198	22539923	22540120	198	79.29
HSA_NumtS_050	2	-	1763	1818	56	33992538	33992593	56	2	-	1	1763	1818	56	33992538	33992593	56	98.21
HSA_NumtS_051	2	+	956	1124	169	41012097	41012257	161	2	+	1	956	1124	169	41012097	41012257	161	88.05
HSA_NumtS_052	2	-	6741	7012	272	49456767	49457038	272	2	-	1	6741	7012	272	49456767	49457038	272	94.85
HSA_NumtS_053	2	-	6295	6994	700	50815830	50816528	699	2	-	1	6295	6994	700	50815830	50816528	699	84.43
HSA_NumtS_054	2	+	8661	8830	170	56692157	56692326	170	2	+	1	8661	8830	170	56692157	56692326	170	75.88
HSA_NumtS_055	2	-	9554	9765	212	63916544	63916755	212	2	-	1	9554	9765	212	63916544	63916755	212	73.58
HSA_NumtS_056	2	+	5021	5289	269	68487872	68488140	269	2	+	1	5021	5289	269	68487872	68488140	269	76.58
HSA_NumtS_057	2	-	2998	3103	106	75290875	75290980	106	2	-	1	2998	3103	106	75290875	75290980	106	90.57
HSA_NumtS_058	2	-	7858	8109	252	81893601	81893852	252	2	-	1	7858	8109	252	81893601	81893852	252	86.9
HSA_NumtS_059	2	+	11589	16569	4981	83042103	83047088	4988	2	+	1	11589	16567	4979	83042103	83047088	4986	71.53
HSA_NumtS_059	2	+	1	708	708	83047091	83048129	1039	2	+	1	1	60	60	83047091	83047150	60	71.53
HSA_NumtS_059									2	+	2	334	364	31	83047470	83047500	31	87.1
HSA_NumtS_059									2	+	3	575	708	134	83047996	83048129	134	85.07
HSA_NumtS_060	2	-	6851	7080	230	85295928	85296157	230	2	-	1	6851	7080	230	85295928	85296157	230	80
HSA_NumtS_061	2	-	1577	1637	61	85952023	85952083	61	2	-	1	1577	1637	61	85952023	85952083	61	83.61
HSA_NumtS_062	2	+	8314	8789	476	88124409	88124884	476	2	+	1	8314	8789	476	88124409	88124884	476	95.38
HSA_NumtS_063	2	-	3750	3886	137	92194473	92194609	137	2	-	1	3750	3886	137	92194473	92194609	137	78.83
HSA_NumtS_064	2	-	1019	1507	489	95564754	95565243	490	2	-	1	1019	1507	489	95564754	95565243	490	84.82
HSA_NumtS_065	2	-	15045	15087	43	95565292	95565334	43	2	-	1	15045	15087	43	95565292	95565334	43	86.05
HSA_NumtS_066	2	-	5624	6979	1356	95565336	95566715	1380	2	-	1	5624	6979	1356	95565336	95566715	1380	74.75
HSA_NumtS_067	2	+	9394	10302	909	95566746	95567703	958	2	+	1	9394	10138	745	95566746	95567491	746	78.49
HSA_NumtS_067									2	+	2	10149	10302	154	95567552	95567703	152	77.27
HSA_NumtS_068	2	+	724	804	81	97346576	97346656	81	2	+	1	724	804	81	97346576	97346656	81	80.25
HSA_NumtS_069	2	-	12290	12344	55	103122233	103122288	56	2	-	1	12290	12344	55	103122233	103122288	56	87.5
HSA_NumtS_070	2	+	724	834	111	104215184	104215294	111	2	+	1	724	834	111	104215184	104215294	111	80.18
HSA_NumtS_071	2	-	12412	12552	141	109530024	109530165	142	2	-	1	12412	12552	141	109530024	109530165	142	76.06
HSA_NumtS_072	2	+	13031	13102	72	115247929	115248000	72	2	+	1	13031	13102	72	115247929	115248000	72	81.94
HSA_NumtS_073	2	+	15443	16569	1127	117508761	117509888	1128	2	+	1	15443	16569	1127	117508761	117509888	1128	67.73
HSA_NumtS_073	2	+	1	60	60	117509889	117509941	53	2	+	1	1	60	60	117509889	117509941	53	88.64
HSA_NumtS_074	2	+	16296	16569	274	117777504	117777954	451	2	+	1	16296	16315	20	117777504	117777523	20	95
HSA_NumtS_074									2	+	2	16390	16569	180	117777773	117777954	182	79.12
HSA_NumtS_074	2	+	1	6431	6431	117777955	117784603	6649	2	+	1	1	76	76	117777955	117778030	76	80.95
HSA_NumtS_074									2	+	2	172	239	68	117778130	117778195	66	75.36
HSA_NumtS_074									2	+	3	596	6431	5836	117778789	117784603	5815	77.13
HSA_NumtS_075	2	+	8315	13922	5608	120968426	120974803	6378	2	+	1	8315	9755	1441	120968426	120969851	1426	73.17
HSA_NumtS_075									2	+	2	9785	12758	2974	120970237	120973176	2940	74.56
HSA_NumtS_075									2	+	3	12748	13209	462	120973476	120973925	450	74.73
HSA_NumtS_075									2	+	4	13247	13922	676	120974131	120974803	673	74.89
HSA_NumtS_076	2	-	12256	12539	284	125438296	125438579	284	2	-	1	12256	12539	284	125438296	125438579	284	73.54
HSA_NumtS_077	2	+	16295	16569	275	126568394	126568669	276	2	+	1	16295	16569	275	126568394	126568669	276	73.21
HSA_NumtS_077	2	+	1	998	998	126568670	126570116	1447	2	+	1	1	76	76	126568670	126568745	76	82.09
HSA_NumtS_077									2	+	2	575	998	424	126569697	126570116	420	79.16
HSA_NumtS_078	2	-	12598	12685	88	129848516	129848603	88	2	-	1	12598	12685	88	129848516	129848603	88	78.41
HSA_NumtS_079	2	+	15391	15534	144	131027969	131028112	144	2	+	1	15391	15534	144	131027969	131028112	144	75
HSA_NumtS_080	2	+	3658	15398	11741	131028134	131040904	12771	2	+	1	3658	3776	119	131028134	131028247	114	73.95
HSA_NumtS_080									2	+	2	3799	15398	11600	131029383	131040904	11522	75.76
HSA_NumtS_081	2	-	10657	15398	4742	132126634	132131329	4696	2	-	1	10657	15398	4742	132126634	132131329	4696	74.6
HSA_NumtS_082	2	-	10556	10612	57	132137039	132137095	57	2	-	1	10556	10612	57	132137039	132137095	57	84.21
HSA_NumtS_083	2	-	6461	6527	67	132137114	132137180	67	2	-	1	6461	6527	67	132137114	132137180	67	79.1
HSA_NumtS_084	2	-	3638	10552	6915	132137166	132143891	6726	2	-	1	6380	10552	4173	132137166	132141275	4110	75.89
HSA_NumtS_084									2	-	2	3638	6274	2637	132141276	132143891	2616	76.98
HSA_NumtS_085	2	-	15391	15534	144	132143893	132144036	144	2	-	1	15391	15534	144	132143893	132144036	144	77.08
HSA_NumtS_086	2	+	4147	4222	76	133182673	133182748	76	2	+	1	4147	4222	76	133182673	133182748	76	85.53
HSA_NumtS_087	2	+	14510	14675	166	135283936	135284098	163	2	+	1	14510	14675	166	135283936	135284098	163	74.1
HSA_NumtS_088	2	-	1	6145	6145	140974570	140982534	7965	2	-	1	5172	6145	974	140974570	140975540	971	76.7
HSA_NumtS_088									2	-	2	575	5185	4611	140977231	140981793	4563	76.77
HSA_NumtS_088									2	-	3	1	60	60	140982474	140982534	61	84.31
HSA_NumtS_088	2	-	16295	16569	275	140982535	140982809	275	2	-	1	16295	16569	275	140982535	140982809	275	72.59
HSA_NumtS_089	2	-	575	2385	1811	143846227	143849153	2927	2	-	1	2167	2385	219	143846227	143846443	217	75.57
HSA_NumtS_089									2	-	2	575	2156	1582	143847584	143849153	1570	79.65
HSA_NumtS_090	2	-	1	76	76	143849834	143849909	76	2	-	1	1	76	76	143849834	143849909	76	82.09
HSA_NumtS_090	2	-	7753	16569	8817	143849910	143858914	9005	2	-	1	9840	16569	6730	143849910	143856616	6707	73.3
HSA_NumtS_090									2	-	2	7753	9763	2011	143856947	143858914	1968	71.27
HSA_NumtS_091	2	+	2760	2848	89	148022752	148022840	89	2	+	1	2760	2848	89	148022752	148022840	89	89.89
HSA_NumtS_092	2	-	611	742	132	149639295	149639426	132	2	-	1	611	742	132	149639295	149639426	132	98.48
HSA_NumtS_093	2	-	4861	6197	1337	156119977	156121314	1338	2	-	1	4861	6197	1337	156119977	156121314	1338	81.91
HSA_NumtS_094	2	+	11801	15067	3267	156167598	156170865	3268	2	+	1	11801	15067	3267	156167598	156170865	3268	73.08
HSA_NumtS_095	2	+	6591	6823	233	167271005	167271223	219	2	+	1	6591	6823	233	167271005	167271223	219	82.83
HSA_NumtS_096	2	+	9713	9859	147	175645678	175645824	147	2	+	1	9713	9859	147	175645678	175645824	147	79.59
HSA_NumtS_097	2	-	833	1228	396	180604074	180604467	394	2	-	1	833	1228	396	180604074	180604467	394	80.7
HSA_NumtS_098	2	+	4170	4230	61	197299510	197299570	61	2	+	1	4170	4230	61	197299510	197299570	61	81.97
HSA_NumtS_099	2	-	10440	13131	2692	202077019	202079704	2686	2	-	1	10440	13131	2692	202077019	202079704	2686	76.07
HSA_NumtS_100	2	+	7227	13616	6390	202413991	202422852	8862	2	+	1	7227	8223	997	202413991	202414987	997	68.39
HSA_NumtS_100									2	+	2	9089	11615	2527	202417479	202419952	2474	65.04
HSA_NumtS_100									2	+	3	11606	12325	720	202420247	202420950	704	66.52
HSA_NumtS_100									2	+	4	12567	13616	1050	202421825	202422852	1028	69.32
HSA_NumtS_101	2	+	6944	11338	4395	203478933	203483595	4663	2	+	1	6944	11067	4124	203478933	203483013	4081	73.89
HSA_NumtS_101									2	+	2	11082	11338	257	203483339	203483595	257	77.82
HSA_NumtS_102	2	-	10787	10897	111	203483606	203483718	113	2	-	1	10787	10897	111	203483606	203483718	113	75.22
HSA_NumtS_103	2	-	15393	15585	193	203483717	203483909	193	2	-	1	15393	15585	193	203483717	203483909	193	72.54
HSA_NumtS_104	2	-	5766	6610	845	203483912	203484760	849	2	-	1	5766	6610	845	203483912	203484760	849	77.32
HSA_NumtS_105	2	-	575	3120	2546	212638506	212641354	2849	2	-	1	2856	3120	265	212638506	212638765	260	84.09
HSA_NumtS_105									2	-	2	575	2808	2234	212639107	212641354	2248	78.94
HSA_NumtS_106	2	+	4854	7680	2827	212641934	212644730	2797	2	+	1	4854	7680	2827	212641934	212644730	2797	75.76
HSA_NumtS_107	2	-	9537	9659	123	216677391	216677513	123	2	-	1	9537	9659	123	216677391	216677513	123	73.17
HSA_NumtS_108	2	+	12217	12339	123	217744440	217744561	122	2	+	1	12217	12339	123	217744440	217744561	122	78.86
HSA_NumtS_109	2	-	12982	13036	55	218439524	218439578	55	2	-	1	12982	13036	55	218439524	218439578	55	85.45
HSA_NumtS_110	2	-	6053	6505	453	220913540	220913992	453	2	-	1	6053	6505	453	220913540	220913992	453	76.48
HSA_NumtS_111	2	+	2648	2742	95	227286419	227286510	92	2	+	1	2648	2742	95	227286419	227286510	92	81.05
HSA_NumtS_112	2	+	890	1048	159	227586985	227587142	158	2	+	1	890	1048	159	227586985	227587142	158	91.82
HSA_NumtS_113	2	+	3668	3780	113	229893503	229893623	121	2	+	1	3668	3780	113	229893503	229893623	121	76.03
HSA_NumtS_114	2	+	771	1032	262	236364634	236364891	258	2	+	1	771	1032	262	236364634	236364891	258	80.61
HSA_NumtS_115	2	-	13048	14223	1176	238429247	238430420	1174	2	-	1	13048	14223	1176	238429247	238430420	1174	73.78
HSA_NumtS_116	2	-	13048	13103	56	238430426	238430481	56	2	-	1	13048	13103	56	238430426	238430481	56	89.29
HSA_NumtS_117	2	-	13048	13103	45	238430487	238430531	45	2	-	1	13048	13103	45	238430487	238430531	45	95.56
HSA_NumtS_118	2	-	13048	13103	56	238430548	238430603	56	2	-	1	13048	13103	56	238430548	238430603	56	92.86
HSA_NumtS_119	2	-	13048	13103	56	238430609	238430664	56	2	-	1	13048	13103	56	238430609	238430664	56	91.07
HSA_NumtS_120	2	-	13048	13103	56	238430670	238430725	56	2	-	1	13048	13103	56	238430670	238430725	56	92.86
HSA_NumtS_121	2	-	13048	13103	56	238430731	238430786	56	2	-	1	13048	13103	56	238430731	238430786	56	92.86
HSA_NumtS_122	2	-	13048	13103	56	238430792	238430847	56	2	-	1	13048	13103	56	238430792	238430847	56	92.86
HSA_NumtS_123	2	-	13048	13103	56	238430853	238430908	56	2	-	1	13048	13103	56	238430853	238430908	56	91.07
HSA_NumtS_124	2	-	13048	13103	56	238430914	238430969	56	2	-	1	13048	13103	56	238430914	238430969	56	92.86
HSA_NumtS_125	2	-	13048	13103	45	238430975	238431019	45	2	-	1	13048	13103	45	238430975	238431019	45	93.33
HSA_NumtS_126	2	-	13048	13103	56	238431036	238431091	56	2	-	1	13048	13103	56	238431036	238431091	56	92.86
HSA_NumtS_127	2	-	13048	13103	56	238431097	238431152	56	2	-	1	13048	13103	56	238431097	238431152	56	92.86
HSA_NumtS_128	2	-	13048	13103	45	238431158	238431202	45	2	-	1	13048	13103	45	238431158	238431202	45	93.33
HSA_NumtS_129	2	-	13048	13103	56	238431219	238431274	56	2	-	1	13048	13103	56	238431219	238431274	56	91.07
HSA_NumtS_130	2	-	11797	13103	1307	238431280	238432552	1273	2	-	1	11797	13103	1307	238431280	238432552	1273	73.46
HSA_NumtS_131	2	-	10087	10319	233	238432615	238432847	233	2	-	1	10087	10319	233	238432615	238432847	233	73.82
HSA_NumtS_132	3	-	7085	7574	490	12206341	12207133	793	3	-	1	7446	7574	129	12206341	12206477	137	69.93
HSA_NumtS_132									3	-	2	7085	7437	353	12206800	12207133	334	68.82
HSA_NumtS_133	3	+	10984	11022	39	25508995	25509033	39	3	+	1	10984	11022	39	25508995	25509033	39	97.44
HSA_NumtS_134	3	-	11916	11970	55	28376377	28376431	55	3	-	1	11916	11970	55	28376377	28376431	55	83.64
HSA_NumtS_135	3	-	10400	10642	243	29839143	29839386	244	3	-	1	10400	10642	243	29839143	29839386	244	80
HSA_NumtS_136	3	+	1418	3039	1622	40293638	40295258	1621	3	+	1	1418	3039	1622	40293638	40295258	1621	80.38
HSA_NumtS_137	3	-	15808	16210	403	43270818	43271223	406	3	-	1	15808	16210	403	43270818	43271223	406	79.61
HSA_NumtS_138	3	-	15559	15633	75	63832702	63832776	75	3	-	1	15559	15633	75	63832702	63832776	75	85.33
HSA_NumtS_139	3	+	16085	16173	89	68708101	68708189	89	3	+	1	16085	16173	89	68708101	68708189	89	76.4
HSA_NumtS_139	3	+	4353	4428	76	68708207	68708282	76	3	+	1	4353	4428	76	68708207	68708282	76	96.05
HSA_NumtS_140	3	-	3058	3215	158	68708280	68708438	159	3	-	1	3058	3215	158	68708280	68708438	159	83.65
HSA_NumtS_141	3	+	9136	9372	237	72632451	72632687	237	3	+	1	9136	9372	237	72632451	72632687	237	82.7
HSA_NumtS_142	3	-	6027	9316	3290	89636003	89639246	3244	3	-	1	8513	9316	804	89636003	89636806	804	74.97
HSA_NumtS_142									3	-	2	8296	8383	88	89636935	89637020	86	80.68
HSA_NumtS_142									3	-	3	8029	8246	218	89637048	89637265	218	74.77
HSA_NumtS_142									3	-	4	7714	7883	170	89637399	89637568	170	75.29
HSA_NumtS_142									3	-	5	7401	7663	263	89637642	89637904	263	79.92
HSA_NumtS_142									3	-	6	6027	7309	1283	89637975	89639246	1272	76.77
HSA_NumtS_143	3	-	1396	2718	1323	96336032	96337354	1323	3	-	1	1396	2718	1323	96336032	96337354	1323	95.39
HSA_NumtS_144	3	-	6534	6682	149	96483980	96484128	149	3	-	1	6534	6682	149	96483980	96484128	149	84.56
HSA_NumtS_145	3	-	4620	4752	133	98563709	98563841	133	3	-	1	4620	4752	133	98563709	98563841	133	74.44
HSA_NumtS_146	3	-	8619	12340	3722	106612986	106617101	4116	3	-	1	10576	12340	1765	106612986	106614747	1762	72.78
HSA_NumtS_146									3	-	2	8716	10582	1867	106615140	106617101	1962	73.71
HSA_NumtS_147	3	+	576	858	283	106617446	106617726	281	3	+	1	576	858	283	106617446	106617726	281	79.08
HSA_NumtS_148	3	+	12464	14369	1906	106617734	106619663	1930	3	+	1	12464	14369	1906	106617734	106619663	1930	70.56
HSA_NumtS_149	3	-	6000	6204	205	106619706	106619913	208	3	-	1	6000	6204	205	106619706	106619913	208	76.44
HSA_NumtS_150	3	+	3560	4807	1248	106619915	106621369	1455	3	+	1	3348	4821	1474	106619915	106621369	1455	73.13
HSA_NumtS_151	3	-	1054	2048	995	106621370	106622402	1033	3	-	1	1054	2048	995	106621370	106622402	1033	77.89
HSA_NumtS_152	3	+	7150	7772	623	120440870	120441492	623	3	+	1	7150	7772	623	120440870	120441492	623	83.31
HSA_NumtS_153	3	+	4704	4770	67	122407585	122407651	67	3	+	1	4704	4770	67	122407585	122407651	67	86.57
HSA_NumtS_154	3	+	6745	6870	126	126724319	126724444	126	3	+	1	6745	6870	126	126724319	126724444	126	83.33
HSA_NumtS_155	3	-	9278	9357	80	128708003	128708082	80	3	-	1	9278	9357	80	128708003	128708082	80	81.25
HSA_NumtS_156	3	-	12428	12584	157	150559858	150560014	157	3	-	1	12428	12584	157	150559858	150560014	157	73.25
HSA_NumtS_157	3	-	5665	5822	158	152637483	152637645	163	3	-	1	5665	5822	158	152637483	152637645	163	82.21
HSA_NumtS_158	3	-	7454	7643	190	153376592	153376776	185	3	-	1	7454	7643	190	153376592	153376776	185	80
HSA_NumtS_159	3	+	1925	2314	390	160665442	160665830	389	3	+	1	1925	2314	390	160665442	160665830	389	85.2
HSA_NumtS_160	3	-	9109	12244	3136	165877691	165879852	2162	3	-	1	12024	12244	221	165877691	165877911	221	72.4
HSA_NumtS_160									3	-	2	10778	10896	119	165878018	165878136	119	79.83
HSA_NumtS_160									3	-	3	9109	10768	1660	165878193	165879852	1660	75.34
HSA_NumtS_161	3	+	1548	2065	518	165944495	165945331	837	3	-	1	1970	2065	96	165944495	165944590	96	78.12
HSA_NumtS_161									3	-	2	1548	1966	419	165944910	165945331	422	68.14
HSA_NumtS_162	3	-	598	1371	774	165950270	165951045	776	3	-	1	598	1371	774	165950270	165951045	776	72.74
HSA_NumtS_163	3	+	16403	16474	72	169654585	169654656	72	3	+	1	16403	16474	72	169654585	169654656	72	86.11
HSA_NumtS_164	3	+	6704	6933	230	171252212	171252440	229	3	+	1	6704	6933	230	171252212	171252440	229	85.65
HSA_NumtS_165	3	+	8931	8988	58	175934278	175934335	58	3	+	1	8931	8988	58	175934278	175934335	58	82.76
HSA_NumtS_166	3	+	4226	4348	123	176684106	176684224	119	3	+	1	4226	4348	123	176684106	176684224	119	82.11
HSA_NumtS_167	3	-	13011	13321	311	176728508	176728816	309	3	-	1	13011	13321	311	176728508	176728816	309	77.88
HSA_NumtS_168	3	-	11569	11684	116	185776436	185776549	114	3	-	1	11569	11684	116	185776436	185776549	114	71.55
HSA_NumtS_169	3	+	9177	9247	71	187183969	187184039	71	3	+	1	9177	9247	71	187183969	187184039	71	83.1
HSA_NumtS_170	4	+	16294	16471	178	5406266	5406444	179	4	+	1	16294	16471	178	5406266	5406444	179	77.65
HSA_NumtS_171	4	-	9338	9679	342	12641918	12642259	342	4	-	1	9338	9679	342	12641918	12642259	342	93.86
HSA_NumtS_172	4	-	4644	5195	552	14507530	14508073	544	4	-	1	4644	5195	552	14507530	14508073	544	79.57
HSA_NumtS_173	4	+	13097	13387	291	17063500	17063790	291	4	+	1	13097	13387	291	17063500	17063790	291	84.88
HSA_NumtS_174	4	-	9440	12301	2862	25719536	25722679	3144	4	-	1	11300	12301	1002	25719536	25720505	970	72.38
HSA_NumtS_174									4	-	2	9440	11293	1854	25720834	25722679	1846	73.74
HSA_NumtS_175	4	-	2899	3050	152	27732046	27732197	152	4	-	1	2899	3050	152	27732046	27732197	152	94.08
HSA_NumtS_176	4	-	15139	15925	787	30886019	30886804	786	4	-	1	15139	15925	787	30886019	30886804	786	72.13
HSA_NumtS_177	4	-	12196	12258	63	41025243	41025306	64	4	-	1	12196	12258	63	41025243	41025306	64	81.25
HSA_NumtS_178	4	+	11477	11543	67	46120166	46120232	67	4	+	1	11477	11543	67	46120166	46120232	67	83.58
HSA_NumtS_179	4	-	14980	15072	93	47774289	47774381	93	4	-	1	14980	15072	93	47774289	47774381	93	96.77
HSA_NumtS_180	4	+	9470	10302	833	49248037	49248933	897	4	+	1	9470	10141	672	49248037	49248700	664	79.05
HSA_NumtS_180									4	+	2	10146	10302	157	49248777	49248933	157	77.07
HSA_NumtS_181	4	-	9470	10302	833	49550580	49551453	874	4	-	1	9470	10302	833	49550580	49551453	874	73.73
HSA_NumtS_182	4	+	962	1092	131	56194327	56194457	131	4	+	1	962	1092	131	56194327	56194457	131	96.18
HSA_NumtS_183	4	+	9169	9384	216	65472098	65472313	216	4	+	1	9169	9384	216	65472098	65472313	216	81.94
HSA_NumtS_184	4	-	115	426	312	65472420	65472735	316	4	-	1	115	426	312	65472420	65472735	316	69.14
HSA_NumtS_184	4	-	9471	16561	7091	65472741	65477600	4860	4	-	1	13036	16561	3526	65472741	65476259	3519	77.08
HSA_NumtS_184									4	-	2	9471	10836	1366	65476261	65477600	1340	78.91
HSA_NumtS_185	4	+	12227	12339	113	66931062	66931174	113	4	+	1	12227	12339	113	66931062	66931174	113	84.96
HSA_NumtS_186	4	-	4756	5581	826	68915355	68916164	810	4	-	1	4756	5581	826	68915355	68916164	810	68.71
HSA_NumtS_187	4	-	7629	7757	129	69438209	69438337	129	4	-	1	7629	7757	129	69438209	69438337	129	84.5
HSA_NumtS_188	4	-	2226	2456	231	78929684	78929915	232	4	-	1	2226	2456	231	78929684	78929915	232	91.38
HSA_NumtS_189	4	-	15115	15179	65	79108686	79108750	65	4	-	1	15115	15179	65	79108686	79108750	65	83.08
HSA_NumtS_190	4	-	14931	15578	648	82654543	82655200	658	4	-	1	14931	15578	648	82654543	82655200	658	69.96
HSA_NumtS_191	4	-	3646	3775	130	88597229	88597358	130	4	-	1	3646	3775	130	88597229	88597358	130	79.23
HSA_NumtS_192	4	+	2856	3075	220	90652948	90653168	221	4	+	1	2856	3075	220	90652948	90653168	221	82.59
HSA_NumtS_193	4	+	2790	3622	833	93622976	93623804	829	4	+	1	2790	3622	833	93622976	93623804	829	78.85
HSA_NumtS_194	4	+	15855	16029	175	94738483	94738660	178	4	+	1	15855	16029	175	94738483	94738660	178	72.63
HSA_NumtS_195	4	-	9204	9315	112	108295263	108295374	112	4	-	1	9204	9315	112	108295263	108295374	112	74.11
HSA_NumtS_196	4	+	8757	8822	66	111365749	111365814	66	4	+	1	8757	8822	66	111365749	111365814	66	84.85
HSA_NumtS_197	4	+	16306	16569	264	117217758	117218023	266	4	+	1	16306	16569	264	117217758	117218023	266	74.43
HSA_NumtS_197	4	+	1	3168	3168	117218024	117221468	3445	4	+	1	1	76	76	117218024	117218104	81	75
HSA_NumtS_197									4	+	2	133	239	107	117218151	117218257	107	72.48
HSA_NumtS_197									4	+	3	575	3168	2594	117218897	117221468	2572	78.6
HSA_NumtS_198	4	-	2008	2388	381	129002560	129002931	372	4	-	1	2008	2388	381	129002560	129002931	372	85.3
HSA_NumtS_199	4	-	661	15564	14904	156372787	156387622	14836	4	-	1	661	15564	14904	156372787	156387622	14836	75.7
HSA_NumtS_200	4	-	13017	13095	79	160965748	160965826	79	4	-	1	13017	13095	79	160965748	160965826	79	84.81
HSA_NumtS_201	4	-	12250	12417	168	163342526	163342693	168	4	-	1	12250	12417	168	163342526	163342693	168	93.45
HSA_NumtS_202	4	+	5758	5864	107	164150191	164150301	111	4	+	1	5758	5864	107	164150191	164150301	111	84.68
HSA_NumtS_203	4	+	7621	7775	155	179990591	179990745	155	4	+	1	7621	7775	155	179990591	179990745	155	83.87
HSA_NumtS_204	4	-	7187	7370	184	182158516	182158699	184	4	-	1	7187	7370	184	182158516	182158699	184	80.43
HSA_NumtS_205	4	+	729	792	64	186215304	186215367	64	4	+	1	729	792	64	186215304	186215367	64	85.94
HSA_NumtS_206	5	-	7992	8216	225	1370659	1370883	225	5	-	1	7992	8216	225	1370659	1370883	225	72.44
HSA_NumtS_207	5	-	6597	7153	557	5395493	5396050	558	5	-	1	6597	7153	557	5395493	5396050	558	79.57
HSA_NumtS_208	5	-	6954	7956	1003	5396082	5397081	1000	5	-	1	6954	7956	1003	5396082	5397081	1000	78.39
HSA_NumtS_209	5	+	14146	16569	2424	8618689	8621131	2443	5	+	1	14146	16569	2424	8618689	8621131	2443	71.23
HSA_NumtS_209	5	+	1	1087	1087	8621132	8622685	1554	5	+	1	1	239	239	8621132	8621372	241	68.62
HSA_NumtS_209									5	+	2	596	1087	492	8622201	8622685	485	80.73
HSA_NumtS_210	5	-	14898	15015	118	18457329	18457446	118	5	-	1	14898	15015	118	18457329	18457446	118	77.12
HSA_NumtS_211	5	+	13372	13444	73	29533712	29533784	73	5	+	1	13372	13444	73	29533712	29533784	73	82.19
HSA_NumtS_212	5	-	3822	4308	487	60057366	60057851	486	5	-	1	3822	4308	487	60057366	60057851	486	82.11
HSA_NumtS_213	5	-	15841	15925	85	72535195	72535279	85	5	-	1	15841	15925	85	72535195	72535279	85	76.47
HSA_NumtS_214	5	+	10801	10841	41	73071717	73071757	41	5	+	1	10801	10841	41	73071717	73071757	41	97.56
HSA_NumtS_215	5	-	341	2697	2357	79945841	79948187	2347	5	-	1	341	2697	2357	79945841	79948187	2347	94.27
HSA_NumtS_216	5	-	15478	16005	528	84533368	84533882	515	5	-	1	15478	16005	528	84533368	84533882	515	66.35
HSA_NumtS_217	5	-	9989	10044	56	86483549	86483604	56	5	-	1	9989	10044	56	86483549	86483604	56	85.71
HSA_NumtS_218	5	+	8412	8542	131	93518842	93518972	131	5	+	1	8412	8542	131	93518842	93518972	131	78.63
HSA_NumtS_219	5	+	12662	16124	3463	93903161	93906623	3463	5	+	1	12662	16124	3463	93903161	93906623	3463	87.27
HSA_NumtS_220	5	-	13892	16032	2141	97013097	97020982	7886	5	-	1	14414	16032	1619	97013097	97014714	1618	71.54
HSA_NumtS_220									5	-	2	13892	14321	430	97020555	97020982	428	68.43
HSA_NumtS_221	5	-	5916	7992	2077	97745398	97747484	2087	5	-	1	5916	7992	2077	97745398	97747484	2087	77.4
HSA_NumtS_222	5	-	6117	15183	9067	99381642	99390749	9108	5	-	1	6117	15183	9067	99381642	99390749	9108	88
HSA_NumtS_223	5	-	14660	14829	170	105889064	105889233	170	5	-	1	14660	14829	170	105889064	105889233	170	91.18
HSA_NumtS_224	5	+	2003	2058	56	118463094	118463149	56	5	+	1	2003	2058	56	118463094	118463149	56	92.86
HSA_NumtS_225	5	+	383	708	326	120366682	120367012	331	5	+	1	383	708	326	120366682	120367012	331	78.87
HSA_NumtS_226	5	-	11854	11988	135	121674534	121674668	135	5	-	1	11854	11988	135	121674534	121674668	135	80
HSA_NumtS_227	5	+	128	1537	1410	123095897	123097460	1564	5	+	1	128	455	328	123095897	123096227	331	81.74
HSA_NumtS_227									5	+	2	574	1537	964	123096496	123097460	965	84.58
HSA_NumtS_228	5	-	10270	15488	5219	134258999	134264217	5219	5	-	1	10270	15488	5219	134258999	134264217	5219	94.06
HSA_NumtS_229	5	+	9108	9230	123	136640789	136640909	121	5	+	1	9108	9230	123	136640789	136640909	121	74.19
HSA_NumtS_230	5	+	729	918	190	162436435	162436625	191	5	+	1	729	918	190	162436435	162436625	191	80.1
HSA_NumtS_231	5	-	10676	10763	88	162436625	162436712	88	5	-	1	10676	10763	88	162436625	162436712	88	79.55
HSA_NumtS_232	5	-	12146	12188	43	165957424	165957466	43	5	-	1	12146	12188	43	165957424	165957466	43	97.67
HSA_NumtS_233	5	-	811	879	69	170062562	170062630	69	5	-	1	811	879	69	170062562	170062630	69	91.3
HSA_NumtS_234	6	-	8504	8691	188	1706212	1706399	188	6	-	1	8504	8691	188	1706212	1706399	188	77.13
HSA_NumtS_235	6	-	13239	13300	62	5477658	5477719	62	6	-	1	13239	13300	62	5477658	5477719	62	83.87
HSA_NumtS_236	6	+	7554	8115	562	24948063	24948621	559	6	+	1	7554	8115	562	24948063	24948621	559	71.02
HSA_NumtS_237	6	-	9109	9888	780	32673900	32674678	779	6	-	1	9109	9888	780	32673900	32674678	779	77.88
HSA_NumtS_238	6	-	6154	6224	71	42005394	42005464	71	6	-	1	6154	6224	71	42005394	42005464	71	81.69
HSA_NumtS_239	6	-	16356	16407	52	43458905	43459016	112	6	-	1	16356	16467	112	43458905	43459016	112	77.88
HSA_NumtS_240	6	-	13269	13363	95	51851777	51851871	95	6	-	1	13269	13363	95	51851777	51851871	95	88.42
HSA_NumtS_241	6	+	2418	2934	517	62284018	62284534	517	6	+	1	2418	2934	517	62284018	62284534	517	91.1
HSA_NumtS_242	6	+	3031	3090	60	74935199	74935258	60	6	+	1	3031	3090	60	74935199	74935258	60	93.33
HSA_NumtS_243	6	-	335	457	123	75528911	75529033	123	6	-	1	335	457	123	75528911	75529033	123	80.65
HSA_NumtS_244	6	+	8702	8830	129	89265011	89265139	129	6	+	1	8702	8830	129	89265011	89265139	129	82.95
HSA_NumtS_245	6	+	8437	10622	2186	92436438	92437029	592	6	+	1	8437	8774	338	92436438	92436775	338	84.32
HSA_NumtS_245									6	+	2	10474	10622	149	92436881	92437029	149	85.91
HSA_NumtS_246	6	-	5508	5626	119	92436776	92436880	105	6	-	1	5508	5626	119	92436776	92436880	105	87.62
HSA_NumtS_247	6	-	6514	6745	232	92437028	92437260	233	6	-	1	6514	6745	232	92437028	92437260	233	84.12
HSA_NumtS_248	6	-	15478	15811	334	95156491	95156823	333	6	-	1	15478	15811	334	95156491	95156823	333	70.36
HSA_NumtS_249	6	-	4150	4487	338	95156823	95157160	338	6	-	1	4150	4487	338	95156823	95157160	338	82.54
HSA_NumtS_250	6	+	5922	6036	115	119480472	119480586	115	6	+	1	5922	6036	115	119480472	119480586	115	81.74
HSA_NumtS_251	6	-	16102	16281	180	125717718	125717902	185	6	-	1	16102	16281	180	125717718	125717902	185	70.74
HSA_NumtS_252	6	+	6780	6846	67	127633272	127633338	67	6	+	1	6780	6846	67	127633272	127633338	67	86.57
HSA_NumtS_253	6	-	15166	15282	117	133120790	133120906	117	6	-	1	15166	15282	117	133120790	133120906	117	77.78
HSA_NumtS_254	6	+	15391	15653	263	133471707	133471971	265	6	+	1	15391	15653	263	133471707	133471971	265	80.75
HSA_NumtS_255	6	-	1	60	60	141442033	141442092	60	6	-	1	1	60	60	141442033	141442092	60	86.96
HSA_NumtS_255	6	-	16294	16569	276	141442093	141442368	276	6	-	1	16294	16569	276	141442093	141442368	276	71.84
HSA_NumtS_256	6	+	9859	10001	143	143398938	143399080	143	6	+	1	9859	10001	143	143398938	143399080	143	81.82
HSA_NumtS_257	6	-	1357	1617	261	145050073	145050339	267	6	-	1	1357	1617	261	145050073	145050339	267	78.44
HSA_NumtS_258	6	+	7451	11649	4199	153986707	153990915	4209	6	+	1	7451	11649	4199	153986707	153990915	4209	72.22
HSA_NumtS_259	6	+	3094	3167	74	154837650	154837723	74	6	+	1	3094	3167	74	154837650	154837723	74	83.78
HSA_NumtS_260	6	-	3162	3379	218	156868970	156869187	218	6	-	1	3162	3379	218	156868970	156869187	218	85.32
HSA_NumtS_261	6	+	9393	9467	75	160256626	160256697	72	6	+	1	9393	9467	75	160256626	160256697	72	81.33
HSA_NumtS_262	6	-	12288	12339	52	161982326	161982376	51	6	-	1	12288	12339	52	161982326	161982376	51	90.38
HSA_NumtS_263	6	+	871	2220	1350	169586491	169587783	1293	6	+	1	871	2220	1350	169586491	169587783	1293	64.69
HSA_NumtS_264	7	-	1	56	56	22786500	22786555	56	7	-	1	1	56	56	22786500	22786555	56	71.7
HSA_NumtS_264	7	-	14707	16569	1863	22786556	22788457	1902	7	-	1	16294	16569	276	22786556	22786832	277	68.46
HSA_NumtS_264									7	-	2	14707	16028	1322	22787143	22788457	1315	71.04
HSA_NumtS_265	7	-	4739	5008	270	36268230	36268493	264	7	-	1	4739	5008	270	36268230	36268493	264	75.65
HSA_NumtS_266	7	-	1012	1100	89	37558350	37558438	89	7	-	1	1012	1100	89	37558350	37558438	89	82.02
HSA_NumtS_267	7	+	2418	2574	157	45291570	45291726	157	7	+	1	2418	2574	157	45291570	45291726	157	96.18
HSA_NumtS_268	7	+	8065	8139	75	46228613	46228687	74	7	+	1	8065	8139	75	46228613	46228687	75	78.67
HSA_NumtS_269	7	+	8301	16569	8269	57234682	57242772	8091	7	+	1	8301	15614	7314	57234682	57241904	7223	74.27
HSA_NumtS_269									7	+	2	15749	16569	821	57241945	57242772	828	68.6
HSA_NumtS_269	7	+	1	60	60	57242773	57242832	60	7	+	1	1	60	60	57242773	57242832	60	88.24
HSA_NumtS_270	7	+	3819	16569	12751	57253472	57266177	12706	7	+	1	3819	16569	12751	57253472	57266177	12706	74.26
HSA_NumtS_270	7	+	1	60	60	57266178	57266237	60	7	+	1	1	60	60	57266178	57266237	60	88.24
HSA_NumtS_271	7	+	8757	8822	66	62647443	62647508	66	7	+	1	8757	8822	66	62647443	62647508	66	86.36
HSA_NumtS_272	7	-	3094	11979	8886	63564472	63573069	8598	7	-	1	8662	11979	3318	63564472	63567737	3266	75.89
HSA_NumtS_272									7	-	2	3430	8642	5213	63567835	63572963	5129	75.17
HSA_NumtS_272									7	-	3	3094	3191	98	63572971	63573069	99	79.8
HSA_NumtS_273	7	+	9016	9513	498	67092819	67093340	522	7	+	1	9016	9513	498	67092819	67093340	522	71.05
HSA_NumtS_274	7	+	7180	7539	360	67562723	67563339	617	7	+	1	7180	7311	132	67562723	67562854	132	85.6
HSA_NumtS_274									7	+	2	7302	7539	238	67563101	67563339	239	76.99
HSA_NumtS_275	7	-	11125	11528	404	67731307	67731846	540	7	-	1	11306	11528	223	67731307	67731529	223	78.03
HSA_NumtS_275									7	-	2	11125	11406	282	67731565	67731846	282	74.82
HSA_NumtS_276	7	+	12960	13065	106	68201515	68201620	106	7	+	1	12960	13065	106	68201515	68201620	106	94.34
HSA_NumtS_277	7	-	5233	8741	3509	68794967	68799581	4615	7	-	1	8462	8741	280	68794967	68795245	279	69.29
HSA_NumtS_277									7	-	2	7515	8396	882	68795578	68796435	858	71.57
HSA_NumtS_277									7	-	3	6548	7532	985	68796727	68797712	986	78.83
HSA_NumtS_277									7	-	4	5513	6553	1041	68798010	68798990	981	72.43
HSA_NumtS_277									7	-	5	5233	5525	293	68799290	68799581	292	72.35
HSA_NumtS_278	7	-	5645	5730	86	110725457	110725542	86	7	-	1	5645	5730	86	110725457	110725542	86	86.05
HSA_NumtS_279	7	+	13065	16031	2967	112012701	112015635	2935	7	+	1	13065	16031	2967	112012701	112015635	2935	73.17
HSA_NumtS_280	7	+	1039	1184	146	115946413	115946556	144	7	+	1	1039	1184	146	115946413	115946556	144	70.95
HSA_NumtS_281	7	+	5216	5550	335	116903603	116903933	331	7	+	1	5216	5550	335	116903603	116903933	331	75.22
HSA_NumtS_282	7	+	11047	11503	457	116903988	116904440	453	7	+	1	11047	11503	457	116903988	116904440	453	76.36
HSA_NumtS_283	7	-	15577	15712	136	116904449	116904584	136	7	-	1	15577	15712	136	116904449	116904584	136	74.26
HSA_NumtS_284	7	+	1012	1204	193	118536951	118537138	188	7	+	1	1012	1204	193	118536951	118537138	188	73.33
HSA_NumtS_285	7	+	15589	15787	199	132960211	132960409	199	7	+	1	15589	15787	199	132960211	132960409	199	70.85
HSA_NumtS_286	7	-	12561	12730	170	140872844	140873013	170	7	-	1	12561	12730	170	140872844	140873013	170	81.18
HSA_NumtS_287	7	-	2740	6623	3884	141501137	141505330	4194	7	-	1	3301	6623	3323	141501137	141504465	3329	75.83
HSA_NumtS_287									7	-	2	2740	3300	561	141504769	141505330	562	82.18
HSA_NumtS_288	7	+	16557	16569	13	142372273	142372285	13	7	+	1	16557	16569	13	142372273	142372285	13	92.3
HSA_NumtS_288	7	+	1	3093	3093	142372286	142375525	3240	7	+	1	1	241	241	142372286	142372523	238	69.96
HSA_NumtS_288									7	+	2	574	3093	2520	142373009	142375525	2517	83.68
HSA_NumtS_289	7	+	1615	1710	96	145694426	145694521	96	7	+	1	1615	1710	96	145694426	145694521	96	98.96
HSA_NumtS_290	7	-	12425	12550	126	146750137	146750262	126	7	-	1	12425	12550	126	146750137	146750262	126	72.22
HSA_NumtS_291	7	-	14333	14492	160	149829090	149829249	160	7	-	1	14333	14492	160	149829090	149829249	160	82.5
HSA_NumtS_292	7	-	2530	2587	58	151122356	151122413	58	7	-	1	2530	2587	58	151122356	151122413	58	82.76
HSA_NumtS_293	7	+	14332	14489	158	153665748	153665905	158	7	+	1	14332	14489	158	153665748	153665905	158	81.65
HSA_NumtS_294	7	+	7759	7907	149	154866327	154866472	146	7	+	1	7759	7907	149	154866327	154866472	146	69.13
HSA_NumtS_295	8	-	11063	11187	125	13210906	13211030	125	8	-	1	11063	11187	125	13210906	13211030	125	84
HSA_NumtS_296	8	-	14393	14501	109	15914513	15914621	109	8	-	1	14393	14501	109	15914513	15914621	109	82.57
HSA_NumtS_297	8	-	10331	10767	437	18058425	18058854	430	8	-	1	10331	10767	437	18058425	18058854	430	70
HSA_NumtS_298	8	+	14792	15238	447	18706772	18707218	447	8	+	1	14792	15238	447	18706772	18707218	447	79.46
HSA_NumtS_299	8	+	8665	8875	211	20408707	20408917	211	8	+	1	8665	8875	211	20408707	20408917	211	85.78
HSA_NumtS_300	8	-	4118	4296	179	26808791	26808967	177	8	-	1	4118	4296	179	26808791	26808967	177	74.3
HSA_NumtS_301	8	-	14522	14996	475	27760762	27761236	475	8	-	1	14522	14996	475	27760762	27761236	475	75.05
HSA_NumtS_302	8	-	12257	12340	84	32663403	32663485	83	8	-	1	12257	12340	84	32663403	32663485	83	88.1
HSA_NumtS_303	8	+	16459	16569	111	32868127	32868238	112	8	+	1	16459	16569	111	32868127	32868238	112	74.11
HSA_NumtS_303	8	+	1	5721	5721	32868239	32874773	6535	8	+	1	1	76	76	32868239	32868314	76	80.6
HSA_NumtS_303									8	+	2	581	5080	4500	32868968	32873384	4417	75.87
HSA_NumtS_303									8	+	3	5109	5721	613	32874179	32874773	595	73.95
HSA_NumtS_304	8	-	13936	16024	2089	36135128	36137214	2087	8	-	1	13936	16024	2089	36135128	36137214	2087	77.75
HSA_NumtS_305	8	+	2648	2733	86	37210841	37210926	86	8	+	1	2648	2733	86	37210841	37210926	86	79.07
HSA_NumtS_306	8	+	806	863	58	39928109	39928166	58	8	+	1	806	863	58	39928109	39928166	58	94.83
HSA_NumtS_307	8	-	866	905	40	39928167	39928206	40	8	-	1	866	905	40	39928167	39928206	40	95
HSA_NumtS_308	8	-	1	5133	5133	47738860	47748491	9632	8	-	1	4246	5133	888	47738860	47739741	882	76.04
HSA_NumtS_308									8	-	2	656	3521	2866	47739824	47742672	2849	77.7
HSA_NumtS_308									8	-	3	574	674	101	47747644	47747748	105	78.5
HSA_NumtS_308									8	-	4	172	239	68	47748264	47748331	68	78.26
HSA_NumtS_308									8	-	5	1	42	42	47748451	47748491	41	87.5
HSA_NumtS_308	8	-	14424	16569	2146	47748492	47750649	2158	8	-	1	14424	16569	2146	47748492	47750649	2158	71.68
HSA_NumtS_309	8	-	12968	13062	95	49313247	49313341	95	8	-	1	12968	13062	95	49313247	49313341	95	83.16
HSA_NumtS_310	8	+	13939	14051	113	49313353	49313465	113	8	+	1	13939	14051	113	49313353	49313465	113	76.32
HSA_NumtS_311	8	-	15174	15387	214	53664303	53664517	215	8	-	1	15174	15387	214	53664303	53664517	215	80
HSA_NumtS_312	8	-	1	364	364	68492763	68493098	336	8	-	1	334	364	31	68492763	68492793	31	90.62
HSA_NumtS_312									8	-	2	1	60	60	68493039	68493098	60	86.27
HSA_NumtS_312	8	-	9827	16569	6743	68493099	68500677	7579	8	-	1	13555	16569	3015	68493099	68496109	3011	70.86
HSA_NumtS_312									8	-	2	10633	13562	2930	68496422	68499321	2900	74.41
HSA_NumtS_312									8	-	3	8489	9827	1339	68499331	68500677	1347	72.72
HSA_NumtS_313	8	-	5353	5612	260	70015208	70015466	259	8	-	1	5353	5612	260	70015208	70015466	259	79.69
HSA_NumtS_314	8	+	625	782	158	73897932	73898089	158	8	+	1	625	782	158	73897932	73898089	158	86.71
HSA_NumtS_315	8	+	2286	2661	376	77113998	77114374	377	8	+	1	2286	2661	376	77113998	77114374	377	82.28
HSA_NumtS_316	8	-	1522	1735	214	77557692	77557904	213	8	-	1	1522	1735	214	77557692	77557904	213	86.45
HSA_NumtS_317	8	-	4666	4922	257	79194449	79194703	255	8	-	1	4666	4922	257	79194449	79194703	255	68.85
HSA_NumtS_318	8	-	8805	8923	119	98920265	98920383	119	8	-	1	8805	8923	119	98920265	98920383	119	82.35
HSA_NumtS_319	8	-	14860	14943	84	100508098	100508181	84	8	-	1	14860	14943	84	100508098	100508181	84	98.81
HSA_NumtS_320	8	+	16444	16563	120	104094191	104094312	122	8	+	1	16444	16563	120	104094191	104094312	122	71.31
HSA_NumtS_320	8	+	581	7788	7208	104094915	104103691	8777	8	+	1	581	2340	1760	104094915	104096583	1669	67.77
HSA_NumtS_320									8	+	2	2445	4372	1928	104096993	104098929	1937	69.56
HSA_NumtS_320									8	+	3	4362	4896	535	104099228	104099766	539	68.38
HSA_NumtS_320									8	+	4	5516	6037	522	104100643	104101158	516	72.37
HSA_NumtS_320									8	+	5	6094	7324	1231	104101654	104102856	1203	69.99
HSA_NumtS_320									8	+	6	7447	7788	342	104103349	104103691	343	68.97
HSA_NumtS_321	8	-	5089	7195	2107	111945473	111947595	2123	8	-	1	5089	7195	2107	111945473	111947595	2123	76.11
HSA_NumtS_322	8	-	14972	15234	263	112260876	112261137	262	8	-	1	14972	15234	263	112260876	112261137	262	79.92
HSA_NumtS_323	8	-	16294	16568	275	112261340	112261616	277	8	-	1	16294	16568	275	112261340	112261616	277	72.2
HSA_NumtS_324	8	-	6881	7008	128	121236552	121236679	128	8	-	1	6881	7008	128	121236552	121236679	128	82.81
HSA_NumtS_325	8	+	10162	10505	344	134527748	134528087	340	8	+	1	10162	10505	344	134527748	134528087	340	71.3
HSA_NumtS_326	8	+	4864	6709	1846	134767050	134768891	1842	8	+	1	4864	6709	1846	134767050	134768891	1842	76.12
HSA_NumtS_327	8	-	12845	13213	369	140663696	140664061	366	8	-	1	12845	13213	369	140663696	140664061	366	73.53
HSA_NumtS_328	9	-	13704	14700	997	5091067	5092005	939	9	-	1	13704	14700	997	5091067	5092005	939	68.02
HSA_NumtS_329	9	+	1286	13610	12325	5092087	5110735	18649	9	+	1	1286	7946	6661	5092087	5098698	6612	76.69
HSA_NumtS_329									9	+	2	7932	9890	1959	5098996	5100917	1922	73
HSA_NumtS_329									9	+	3	9881	13610	3730	5107046	5110735	3690	74.01
HSA_NumtS_330	9	+	2451	2540	90	18336642	18336731	90	9	+	1	2451	2540	90	18336642	18336731	90	87.78
HSA_NumtS_331	9	+	6593	6653	61	18826066	18826126	61	9	+	1	6593	6653	61	18826066	18826126	61	88.52
HSA_NumtS_332	9	+	16557	16569	13	33655879	33655891	13	9	+	1	16557	16569	13	33655879	33655891	13	92.3
HSA_NumtS_332	9	+	1	3093	3093	33655892	33659128	3237	9	+	1	1	76	76	33655892	33655966	75	86.57
HSA_NumtS_332									9	+	2	574	3093	2520	33656609	33659128	2520	83.87
HSA_NumtS_333	9	+	15514	15773	260	33916478	33916739	262	9	+	1	15514	15773	260	33916478	33916739	262	72.9
HSA_NumtS_334	9	-	16100	16478	379	34999141	34999507	367	9	-	1	16100	16478	379	34999141	34999507	367	72.99
HSA_NumtS_335	9	+	3747	3890	144	42779850	42779993	144	9	+	1	3747	3890	144	42779850	42779993	144	78.47
HSA_NumtS_336	9	+	3747	3890	144	66931106	66931249	144	9	+	1	3747	3890	144	66931106	66931249	144	78.47
HSA_NumtS_337	9	-	3747	3890	144	69749493	69749636	144	9	-	1	3747	3890	144	69749493	69749636	144	78.47
HSA_NumtS_338	9	-	3747	3890	144	70116186	70116329	144	9	-	1	3747	3890	144	70116186	70116329	144	78.47
HSA_NumtS_339	9	-	3747	3890	144	70366639	70366782	144	9	-	1	3747	3890	144	70366639	70366782	144	78.47
HSA_NumtS_340	9	+	13855	14351	497	80579770	80580260	491	9	+	1	13855	14351	497	80579770	80580260	491	74.15
HSA_NumtS_341	9	-	1	6214	6214	81355927	81359202	3276	9	-	1	4396	6214	1819	81355927	81357734	1808	76.12
HSA_NumtS_341									9	-	2	581	1008	428	81358003	81358424	422	80.65
HSA_NumtS_341									9	-	3	1	60	60	81359143	81359202	60	90.2
HSA_NumtS_341	9	-	16414	16569	156	81359203	81359358	156	9	-	1	16414	16569	156	81359203	81359358	156	80.89
HSA_NumtS_342	9	-	3810	3919	110	81425781	81425888	108	9	-	1	3810	3919	110	81425781	81425888	108	80
HSA_NumtS_343	9	-	4605	6990	2386	83178469	83180845	2377	9	-	1	4605	6990	2386	83178469	83180845	2377	76.7
HSA_NumtS_344	9	+	9109	9888	780	85042262	85043030	769	9	+	1	9109	9888	780	85042262	85043030	769	76.54
HSA_NumtS_345	9	+	5027	5103	77	93198043	93198119	77	9	+	1	5027	5103	77	93198043	93198119	77	77.92
HSA_NumtS_346	9	+	9109	11699	2591	94871200	94874052	2853	9	+	1	9109	9888	780	94871200	94871972	773	76.15
HSA_NumtS_346									9	+	2	9880	11699	1820	94872268	94874052	1785	73.11
HSA_NumtS_347	9	-	5427	6022	596	95301345	95301968	624	9	-	1	5427	6022	596	95301345	95301968	624	78.63
HSA_NumtS_348	9	+	10400	10448	49	98639391	98639440	50	9	+	1	10400	10448	49	98639391	98639440	50	90
HSA_NumtS_349	9	-	9937	10360	424	104555736	104556159	424	9	-	1	9937	10360	424	104555736	104556159	424	75.47
HSA_NumtS_350	9	+	13835	14038	204	105827691	105827894	204	9	+	1	13835	14038	204	105827691	105827894	204	72.06
HSA_NumtS_351	9	+	4863	5454	592	112062509	112063423	915	9	+	1	4863	5079	217	112062509	112062724	216	70.51
HSA_NumtS_351									9	+	2	5168	5454	287	112063144	112063423	280	73.87
HSA_NumtS_352	9	+	2767	2841	75	132641136	132641210	75	9	+	1	2767	2841	75	132641136	132641210	75	85.33
HSA_NumtS_353	9	-	1797	1913	117	136282436	136282552	117	9	-	1	1797	1913	117	136282436	136282552	117	74.58
HSA_NumtS_354	10	+	13011	13183	173	2277883	2278054	172	10	+	1	13011	13183	173	2277883	2278054	172	82.08
HSA_NumtS_355	10	+	2310	2844	535	20035566	20036099	534	10	+	1	2310	2844	535	20035566	20036099	534	79.41
HSA_NumtS_356	10	-	3226	3575	350	20036102	20036445	344	10	-	1	3226	3575	350	20036102	20036445	344	74.29
HSA_NumtS_357	10	+	4187	5305	1119	20036447	20037579	1133	10	+	1	4187	5305	1119	20036447	20037579	1133	74.39
HSA_NumtS_358	10	+	3675	3961	287	21093219	21093505	287	10	+	1	3675	3961	287	21093219	21093505	287	70.24
HSA_NumtS_359	10	+	9622	9795	174	21130300	21130473	174	10	+	1	9622	9795	174	21130300	21130473	174	74.14
HSA_NumtS_360	10	+	2606	2680	75	25927446	25927520	75	10	+	1	2606	2680	75	25927446	25927520	75	92
HSA_NumtS_361	10	+	2515	2659	145	27162190	27162334	145	10	+	1	2515	2659	145	27162190	27162334	145	88.97
HSA_NumtS_362	10	-	1552	1613	62	28165677	28165738	62	10	-	1	1552	1613	62	28165677	28165738	62	87.1
HSA_NumtS_363	10	-	7141	7216	76	30854197	30854269	73	10	-	1	7141	7216	76	30854197	30854269	73	84.21
HSA_NumtS_364	10	-	10736	10863	128	33312027	33312154	128	10	-	1	10736	10863	128	33312027	33312154	128	71.88
HSA_NumtS_365	10	+	1345	1459	115	36503827	36503943	117	10	+	1	1345	1459	115	36503827	36503943	117	78.81
HSA_NumtS_366	10	-	11657	13948	2292	36721804	36724090	2287	10	-	1	11657	13948	2292	36721804	36724090	2287	74.98
HSA_NumtS_367	10	-	1701	3875	2175	37889725	37891902	1635	10	-	1	1701	3875	2175	37889725	37891902	2178	78.13
HSA_NumtS_368	10	-	3750	3890	141	39054944	39055084	141	10	-	1	3750	3890	141	39054944	39055084	141	78.01
HSA_NumtS_369	10	+	3750	3890	141	42705973	42706113	141	10	+	1	3750	3890	141	42705973	42706113	141	77.3
HSA_NumtS_370	10	+	577	1015	439	46843072	46843510	439	10	+	1	577	1015	439	46843072	46843510	439	76.3
HSA_NumtS_371	10	+	577	1015	439	47323877	47324315	439	10	+	1	577	1015	439	47323877	47324315	439	76.07
HSA_NumtS_372	10	+	577	1015	439	49032828	49033266	439	10	+	1	577	1015	439	49032828	49033266	439	76.3
HSA_NumtS_373	10	+	11	60	50	57356796	57356846	51	10	+	1	11	60	50	57356796	57356846	51	84.31
HSA_NumtS_374	10	+	575	3165	2591	57357576	57360493	2918	10	+	1	575	2817	2243	57357576	57359841	2266	75.55
HSA_NumtS_374									10	+	2	2801	3165	365	57360133	57360493	361	80.11
HSA_NumtS_375	10	-	8093	8204	112	70915071	70915182	112	10	-	1	8093	8204	112	70915071	70915182	112	74.11
HSA_NumtS_376	10	-	3293	9034	5742	71349635	71356206	6572	10	-	1	5472	9034	3563	71349635	71353116	3482	73.3
HSA_NumtS_376									10	-	2	4503	5433	931	71353775	71354688	914	69.08
HSA_NumtS_376									10	-	3	3293	4488	1196	71355014	71356206	1193	73.96
HSA_NumtS_377	10	+	5804	5870	67	81170982	81171049	68	10	+	1	5804	5870	67	81170982	81171049	68	91.18
HSA_NumtS_378	10	+	12506	12996	491	91546381	91546867	487	10	+	1	12506	12996	491	91546381	91546867	487	73.37
HSA_NumtS_379	10	-	11308	11764	457	96533929	96534385	457	10	-	1	11308	11764	457	96533929	96534385	457	74.51
HSA_NumtS_380	10	-	11308	12174	867	96700016	96700878	863	10	-	1	11308	12174	867	96700016	96700878	863	70.54
HSA_NumtS_381	10	+	11512	11637	126	98410666	98410789	124	10	+	1	11512	11637	126	98410666	98410789	124	76.98
HSA_NumtS_382	10	-	8281	8813	533	101817140	101817672	533	10	-	1	8281	8813	533	101817140	101817672	533	84.62
HSA_NumtS_383	10	-	346	459	114	114654337	114654449	113	10	-	1	346	459	114	114654337	114654449	113	82.46
HSA_NumtS_384	10	+	3358	3529	172	121597520	121597692	173	10	+	1	3358	3529	172	121597520	121597692	173	77.46
HSA_NumtS_385	10	+	5743	5890	148	127508367	127508506	140	10	+	1	5743	5890	148	127508367	127508506	140	81.76
HSA_NumtS_386	10	+	4354	4422	69	131929400	131929468	69	10	+	1	4354	4422	69	131929400	131929468	69	86.96
HSA_NumtS_387	11	-	2856	2987	132	6523133	6523260	128	11	-	1	2856	2987	132	6523133	6523260	128	77.44
HSA_NumtS_388	11	-	577	2972	2396	10529434	10531827	2394	11	-	1	577	2972	2396	10529434	10531827	2394	94.24
HSA_NumtS_389	11	+	13153	13355	203	11261524	11261721	198	11	+	1	13153	13355	203	11261524	11261721	198	76.47
HSA_NumtS_390	11	-	16193	16386	194	31576656	31576852	197	11	-	1	16193	16386	194	31576656	31576852	197	74.75
HSA_NumtS_391	11	+	2587	3153	567	37563076	37563610	535	11	+	1	2587	3153	567	37563076	37563610	535	69.8
HSA_NumtS_392	11	+	6810	7804	995	39787796	39788787	992	11	+	1	6810	7804	995	39787796	39788787	992	76.15
HSA_NumtS_393	11	+	13255	13452	198	47345535	47345732	198	11	+	1	13255	13452	198	47345535	47345732	198	86.36
HSA_NumtS_394	11	+	3381	3891	511	48994505	48995015	511	11	+	1	3381	3891	511	48994505	48995015	511	75.39
HSA_NumtS_395	11	-	3381	3891	511	49834071	49834576	506	11	-	1	3381	3891	511	49834071	49834576	506	74.41
HSA_NumtS_396	11	-	3390	3887	498	55040962	55041460	499	11	-	1	3390	3887	498	55040962	55041460	499	74.75
HSA_NumtS_397	11	+	16434	16569	136	63954807	63954943	137	11	+	1	16434	16569	136	63954807	63954943	137	81.75
HSA_NumtS_398	11	+	6642	6804	163	73221706	73221868	163	11	+	1	6642	6804	163	73221706	73221868	163	96.32
HSA_NumtS_399	11	-	15891	16027	137	74278043	74278181	139	11	-	1	15891	16027	137	74278043	74278181	139	75.71
HSA_NumtS_400	11	+	10821	10902	82	77307220	77307301	82	11	+	1	10821	10902	82	77307220	77307301	82	82.93
HSA_NumtS_401	11	+	9820	15585	5766	81262616	81268377	5762	11	+	1	9820	15585	5766	81262616	81268377	5762	73.33
HSA_NumtS_402	11	-	596	1163	568	87524440	87524999	560	11	-	1	596	1163	568	87524440	87524999	560	81.68
HSA_NumtS_403	11	-	14414	16475	2062	87525012	87527366	2355	11	-	1	15863	16475	613	87525012	87525620	609	66.46
HSA_NumtS_403									11	-	2	14414	15879	1466	87525925	87527366	1442	74.44
HSA_NumtS_404	11	+	3380	3890	511	89641709	89642219	511	11	+	1	3380	3890	511	89641709	89642219	511	75.78
HSA_NumtS_405	11	-	3380	3890	511	89668661	89669171	511	11	-	1	3380	3890	511	89668661	89669171	511	75.78
HSA_NumtS_406	11	-	3750	3894	145	89831300	89831441	142	11	-	1	3750	3894	145	89831300	89831441	142	75.17
HSA_NumtS_407	11	-	575	9778	9204	103272744	103281852	9109	11	-	1	2057	9778	7722	103272744	103280305	7562	75.04
HSA_NumtS_407									11	-	2	575	2040	1466	103280391	103281852	1462	78.7
HSA_NumtS_408	11	-	3606	3648	43	103280309	103280351	43	11	-	1	3606	3648	1466	103280309	103280351	43	88.37
HSA_NumtS_409	11	-	15451	15610	160	110747716	110747875	160	11	-	1	15451	15610	160	110747716	110747875	160	86.88
HSA_NumtS_410	11	-	14659	14730	72	122874314	122874385	72	11	-	1	14659	14730	72	122874314	122874385	72	98.61
HSA_NumtS_411	11	-	15331	15832	502	123010593	123011094	502	11	-	1	15331	15832	502	123010593	123011094	502	70.52
HSA_NumtS_412	11	-	5916	6030	115	125721826	125721936	111	11	-	1	5916	6030	115	125721826	125721936	111	73.04
HSA_NumtS_413	11	+	12537	12607	71	125785411	125785481	71	11	+	1	12537	12607	71	125785411	125785481	71	80.28
HSA_NumtS_414	11	+	5676	5727	52	127936427	127936478	52	11	+	1	5676	5727	52	127936427	127936478	52	84.62
HSA_NumtS_415	12	-	4117	4171	55	4341804	4341858	55	12	-	1	4117	4171	55	4341804	4341858	55	85.45
HSA_NumtS_416	12	+	5687	5958	272	7772911	7773193	283	12	+	1	5687	5958	272	7772911	7773193	283	73.78
HSA_NumtS_417	12	-	6766	6997	232	7790010	7790241	232	12	-	1	6766	6997	232	7790010	7790241	232	67.81
HSA_NumtS_418	12	-	6296	6510	215	7799468	7799682	215	12	-	1	6296	6510	215	7799468	7799682	215	70.7
HSA_NumtS_419	12	+	6135	6417	283	9475304	9475582	279	12	+	1	6135	6417	283	9475304	9475582	279	70.88
HSA_NumtS_420	12	-	6135	6417	283	9561393	9561668	276	12	-	1	6135	6417	283	9561393	9561668	276	70.07
HSA_NumtS_421	12	+	1722	1826	105	22158766	22158870	105	12	+	1	1722	1826	105	22158766	22158870	105	90.48
HSA_NumtS_422	12	-	5510	5731	222	26725475	26725700	226	12	-	1	5510	5731	222	26725475	26725700	226	78.85
HSA_NumtS_423	12	+	6135	6370	236	31168380	31168611	232	12	+	1	6135	6370	236	31168380	31168611	232	69.01
HSA_NumtS_424	12	+	13462	15612	2151	31399642	31402172	2531	12	+	1	13462	14520	1059	31399642	31400696	1055	67.79
HSA_NumtS_424									12	+	2	14495	15429	935	31400982	31401907	926	71.85
HSA_NumtS_424									12	+	3	15488	15612	125	31402048	31402172	125	79.2
HSA_NumtS_425	12	+	6638	7011	374	40680091	40680463	373	12	+	1	6638	7011	374	40680091	40680463	373	78.93
HSA_NumtS_426	12	-	3790	3878	89	41757437	41757525	89	12	-	1	3790	3878	89	41757437	41757525	89	98.88
HSA_NumtS_427	12	-	3376	5099	1724	42092360	42094053	1694	12	-	1	3376	5099	1724	42092360	42094053	1694	71.78
HSA_NumtS_428	12	+	4258	4422	165	50211122	50211285	164	12	+	1	4258	4422	165	50211122	50211285	164	83.03
HSA_NumtS_429	12	+	4240	4307	68	63167790	63167857	68	12	+	1	4240	4307	68	63167790	63167857	68	94.12
HSA_NumtS_430	12	+	14761	15137	377	108572113	108572486	374	12	+	1	14761	15137	377	108572113	108572486	374	72.25
HSA_NumtS_431	12	-	13488	13549	62	114610224	114610285	62	12	-	1	13488	13549	62	114610224	114610285	62	80.65
HSA_NumtS_432	12	-	4417	4477	61	127067855	127067915	61	12	-	1	4417	4477	61	127067855	127067915	61	90.16
HSA_NumtS_433	12	-	4417	4463	47	127067916	127067962	47	12	-	1	4417	4463	47	127067916	127067962	47	91.49
HSA_NumtS_434	12	-	4417	4463	47	127067963	127068009	47	12	-	1	4417	4463	47	127067963	127068009	47	87.23
HSA_NumtS_435	12	-	4417	4463	47	127068008	127068056	49	12	-	1	4417	4463	47	127068008	127068056	49	89.36
HSA_NumtS_436	12	-	4417	4463	47	127068057	127068103	47	12	-	1	4417	4463	47	127068057	127068103	47	91.49
HSA_NumtS_437	12	-	4417	4463	47	127068104	127068150	47	12	-	1	4417	4463	47	127068104	127068150	47	91.49
HSA_NumtS_438	12	-	4417	4463	47	127068151	127068197	47	12	-	1	4417	4463	47	127068151	127068197	47	89.36
HSA_NumtS_439	12	-	4417	4463	47	127068198	127068244	47	12	-	1	4417	4463	47	127068198	127068244	47	89.36
HSA_NumtS_440	12	-	4417	4463	47	127068245	127068291	47	12	-	1	4417	4463	47	127068245	127068291	47	89.36
HSA_NumtS_441	12	-	4417	4463	47	127068292	127068338	47	12	-	1	4417	4463	47	127068292	127068338	47	89.36
HSA_NumtS_442	12	-	4417	4463	47	127068339	127068385	47	12	-	1	4417	4463	47	127068339	127068385	47	89.36
HSA_NumtS_443	12	-	4417	4463	47	127068386	127068432	47	12	-	1	4417	4463	47	127068386	127068432	47	89.36
HSA_NumtS_444	12	-	4417	4463	47	127068433	127068479	47	12	-	1	4417	4463	47	127068433	127068479	47	89.36
HSA_NumtS_445	12	-	4417	4463	47	127068480	127068526	47	12	-	1	4417	4463	47	127068480	127068526	47	89.36
HSA_NumtS_446	12	-	4417	4463	47	127068527	127068573	47	12	-	1	4417	4463	47	127068527	127068573	47	89.36
HSA_NumtS_447	12	-	4417	4463	47	127068574	127068620	47	12	-	1	4417	4463	47	127068574	127068620	47	89.36
HSA_NumtS_448	12	-	4417	4463	47	127068621	127068667	47	12	-	1	4417	4463	47	127068621	127068667	47	89.36
HSA_NumtS_449	12	-	4417	4463	47	127068668	127068714	47	12	-	1	4417	4463	47	127068668	127068714	47	89.36
HSA_NumtS_450	12	-	4417	4463	47	127068715	127068761	47	12	-	1	4417	4463	47	127068715	127068761	47	89.36
HSA_NumtS_451	12	-	4417	4463	47	127068762	127068808	47	12	-	1	4417	4463	47	127068762	127068808	47	87.23
HSA_NumtS_452	12	-	4417	4463	47	127068809	127068855	47	12	-	1	4417	4463	47	127068809	127068855	47	89.36
HSA_NumtS_453	12	-	4377	4463	87	127068856	127068942	87	12	-	1	4377	4463	87	127068856	127068942	87	90.8
HSA_NumtS_454	12	-	12141	12343	203	130800144	130800346	203	12	-	1	12141	12343	203	130800144	130800346	203	84.73
HSA_NumtS_455	13	-	10083	10209	126	22687328	22687454	126	13	-	1	10083	10209	126	22687328	22687454	127	81.1
HSA_NumtS_456	13	-	15812	15931	119	24339953	24340072	119	13	-	1	15812	15931	119	24339953	24340072	120	77.5
HSA_NumtS_457	13	+	9353	9504	151	24340073	24340224	151	13	+	1	9353	9504	151	24340073	24340224	152	77.71
HSA_NumtS_458	13	+	6784	6924	140	32767477	32767621	144	13	+	1	6784	6924	140	32767477	32767621	145	73.79
HSA_NumtS_459	13	+	4209	4414	205	36639628	36639833	205	13	+	1	4209	4414	205	36639628	36639833	206	85.92
HSA_NumtS_460	13	+	9537	9592	55	41342503	41342558	55	13	+	1	9537	9592	55	41342503	41342558	56	92.86
HSA_NumtS_461	13	-	2095	2385	290	48144978	48145263	285	13	-	1	2095	2385	290	48144978	48145263	286	75.68
HSA_NumtS_462	13	+	2489	2668	179	50561080	50561257	177	13	+	1	2489	2668	179	50561080	50561257	178	71.81
HSA_NumtS_463	13	+	13011	13176	165	54465722	54465886	164	13	+	1	13011	13176	165	54465722	54465886	165	82.53
HSA_NumtS_464	13	-	5104	5229	125	56545768	56545893	125	13	-	1	5104	5229	125	56545768	56545893	126	91.27
HSA_NumtS_465	13	+	2898	3071	174	57262610	57262783	174	13	+	1	2898	3071	174	57262610	57262783	174	89.66
HSA_NumtS_466	13	+	7814	8368	554	57778515	57779038	523	13	+	1	7814	8368	554	57778515	57779038	524	65.41
HSA_NumtS_467	13	-	9870	10038	168	76166375	76166543	168	13	-	1	9870	10038	168	76166375	76166543	169	84.62
HSA_NumtS_468	13	+	10906	14300	3395	85094391	85098200	3810	13	+	1	10906	12783	1878	85094391	85096308	1918	69.48
HSA_NumtS_468									13	+	2	12787	14300	1514	85096692	85098200	1509	69.55
HSA_NumtS_469	13	+	13260	13825	565	89223906	89224465	559	13	+	1	13260	13825	565	89223906	89224465	560	72.61
HSA_NumtS_470	13	+	13051	16569	3519	96344795	96348707	3913	13	+	1	13051	13340	290	96344795	96345082	288	80.34
HSA_NumtS_470									13	+	2	13327	16569	3243	96345376	96348707	3332	69.94
HSA_NumtS_470	13	+	1	60	60	96348708	96348767	60	13	+	1	1	60	60	96348708	96348767	60	88.24
HSA_NumtS_471	13	+	7471	7616	145	97349939	97350084	145	13	+	1	7471	7616	145	97349939	97350084	146	82.19
HSA_NumtS_472	13	-	982	1237	256	110076472	110076727	256	13	-	1	982	1237	256	110076472	110076727	256	99.22
HSA_NumtS_473	14	-	2011	2079	68	23895673	23895740	67	14	-	1	2011	2079	68	23895673	23895740	68	89.86
HSA_NumtS_474	14	-	5583	6606	1024	32953304	32954324	1021	14	-	1	5583	6606	1024	32953304	32954324	1021	93.07
HSA_NumtS_475	14	-	574	977	404	52054086	52054486	401	14	-	1	574	977	404	52054086	52054486	401	82.31
HSA_NumtS_476	14	-	5313	5385	72	79321222	79321294	72	14	-	1	5313	5385	72	79321222	79321294	73	76.71
HSA_NumtS_477	14	-	596	2214	1619	84053850	84055436	1587	14	-	1	596	2214	1619	84053850	84055436	1587	78.09
HSA_NumtS_478	14	+	1835	3314	1480	84637696	84639184	1489	14	+	1	1835	3314	1480	84637696	84639184	1489	79.85
HSA_NumtS_479	14	+	11367	15411	4045	84639187	84643426	4240	14	+	1	11367	12333	967	84639187	84640144	958	74.87
HSA_NumtS_479									14	+	2	12417	14322	1906	84640136	84642035	1900	73.51
HSA_NumtS_479									14	+	3	14333	15411	1079	84642353	84643426	1074	74.63
HSA_NumtS_480	14	+	8717	8831	114	95665570	95665684	114	14	+	1	8717	8831	114	95665570	95665684	115	79.13
HSA_NumtS_481	15	+	9653	10050	397	34686795	34687192	397	15	+	1	9653	10050	397	34686795	34687192	398	75.38
HSA_NumtS_482	15	+	9653	10050	397	34833016	34833413	397	15	+	1	9653	10050	397	34833016	34833413	398	75.38
HSA_NumtS_483	15	+	3798	3970	172	35688443	35688613	170	15	+	1	3798	3970	172	35688443	35688613	171	78.03
HSA_NumtS_484	15	-	11027	11168	141	39493574	39493716	142	15	-	1	11027	11168	141	39493574	39493716	143	78.32
HSA_NumtS_485	15	-	11706	13134	1429	40425971	40427393	1423	15	-	1	11706	13134	1429	40425971	40427393	1423	76
HSA_NumtS_486	15	-	11659	11784	125	41449373	41449498	125	15	-	1	11659	11784	125	41449373	41449498	126	79.37
HSA_NumtS_487	15	+	12979	13186	207	46633589	46633796	207	15	+	1	12979	13186	207	46633589	46633796	208	79.81
HSA_NumtS_488	15	-	13204	13291	87	48766103	48766190	87	15	-	1	13204	13291	87	48766103	48766190	88	82.95
HSA_NumtS_489	15	-	11359	11417	58	58082416	58082474	58	15	-	1	11359	11417	58	58082416	58082474	59	84.75
HSA_NumtS_490	15	+	9720	16019	6300	58442495	58448397	5903	15	+	1	9720	11042	1323	58442495	58443794	1300	74.02
HSA_NumtS_490									15	+	2	11228	12237	1010	58443803	58444808	1006	74.48
HSA_NumtS_490									15	+	3	12395	16019	3625	58444861	58448397	3537	72.63
HSA_NumtS_491	15	+	2174	2216	42	67333249	67333291	42	15	+	1	2174	2216	42	67333249	67333291	43	95.35
HSA_NumtS_492	15	+	5384	5435	51	88634588	88634639	51	15	+	1	5384	5435	51	88634588	88634639	52	84.62
HSA_NumtS_493	16	-	2107	7686	5580	3417483	3422740	5258	16	-	1	5855	7686	1832	3417483	3419297	1815	77.17
HSA_NumtS_493									16	-	2	2823	4615	1793	3419598	3421388	1791	76.69
HSA_NumtS_493									16	-	3	2195	2817	623	3421716	3422332	617	78.75
HSA_NumtS_493									16	-	4	2107	2209	103	3422637	3422740	104	81.73
HSA_NumtS_494	16	+	3011	3069	58	7079728	7079786	58	16	+	1	3011	3069	58	7079728	7079786	59	84.75
HSA_NumtS_495	16	-	8499	16029	7531	10812340	10819181	6842	16	-	1	14492	16029	1538	10812340	10813870	1531	75.08
HSA_NumtS_495									16	-	2	8499	13747	5249	10813943	10819181	5239	74.49
HSA_NumtS_496	16	+	10379	10451	72	14085783	14085856	73	16	+	1	10379	10451	72	14085783	14085856	74	82.43
HSA_NumtS_497	16	-	12220	13574	1355	20732370	20733723	1354	16	-	1	12220	13574	1355	20732370	20733723	1354	76.42
HSA_NumtS_498	16	-	10457	10612	155	49100511	49100654	143	16	-	1	10457	10612	155	49100511	49100654	144	73.08
HSA_NumtS_499	16	+	12196	12369	173	69392573	69392752	179	16	+	1	12196	12369	173	69392573	69392752	180	80.33
HSA_NumtS_500	16	-	2653	2707	54	70716615	70716669	54	16	-	1	2653	2707	54	70716615	70716669	55	85.45
HSA_NumtS_501	16	-	1	60	60	82153464	82156214	60	16	-	1	1	60	60	82153464	82153523	60	86.27
HSA_NumtS_501									16	-	2	13904	16029	2126	82154094	82156214	2121	73.39
HSA_NumtS_501	16	-	13904	16569	2666	82153524	82153791	2691	16	-	1	16303	16569	267	82153524	82153791	268	72.56
HSA_NumtS_502	16	+	16085	16568	483	83706625	83707118	493	16	+	1	16085	16568	483	83706625	83707118	494	68.26
HSA_NumtS_503	17	-	8789	8875	87	18886741	18886828	88	17	-	1	8789	8875	87	18886741	18886828	88	78.41
HSA_NumtS_504	17	-	8690	8857	168	18889501	18889665	165	17	-	1	8690	8857	168	18889501	18889665	165	76.79
HSA_NumtS_505	17	+	16296	16569	274	19500849	19501124	276	17	+	1	16296	16569	274	19500849	19501124	276	75.27
HSA_NumtS_505	17	+	1	6392	6392	19501125	19509246	8122	17	+	1	1	59	59	19501125	19501182	58	86
HSA_NumtS_505									17	+	2	575	2097	1523	19501872	19503387	1516	80.6
HSA_NumtS_505									17	+	3	2084	2665	582	19503699	19504273	575	80.24
HSA_NumtS_505									17	+	4	2656	3274	619	19504577	19505197	621	81.86
HSA_NumtS_505									17	+	5	3261	4613	1353	19505527	19506861	1335	78.09
HSA_NumtS_505									17	+	6	4605	4919	315	19507161	19507472	312	75.24
HSA_NumtS_505									17	+	7	4936	6392	1457	19507793	19509246	1454	77.06
HSA_NumtS_506	17	-	11796	11899	104	19649707	19649807	101	17	-	1	11796	11899	104	19649707	19649807	101	75.96
HSA_NumtS_507	17	+	14365	16569	2205	22018521	22020726	2206	17	+	1	14365	16569	2205	22018521	22020726	2206	80.41
HSA_NumtS_508	17	+	1	11112	11112	22020727	22031841	11115	17	+	1	1	458	458	22020727	22021181	455	79.74
HSA_NumtS_508									17	+	2	573	11112	10540	22021361	22031841	10481	83.42
HSA_NumtS_509	17	-	14327	14582	256	22031841	22032092	252	17	-	1	14327	14582	256	22031841	22032092	252	87.75
HSA_NumtS_510	17	+	13121	13199	79	27301366	27301444	79	17	+	1	13121	13199	79	27301366	27301444	79	88.61
HSA_NumtS_511	17	-	2265	2594	330	33981890	33982213	324	17	-	1	2265	2594	330	33981890	33982213	324	79.22
HSA_NumtS_512	17	+	10142	10209	68	42075084	42075151	68	17	+	1	10142	10209	68	42075084	42075151	68	97.06
HSA_NumtS_513	17	+	6818	7470	653	51183094	51183746	653	17	+	1	6818	7470	653	51183094	51183746	653	96.17
HSA_NumtS_514	17	-	12264	12338	75	52980462	52980535	74	17	-	1	12264	12338	75	52980462	52980535	74	81.33
HSA_NumtS_515	17	-	12008	12081	74	59204689	59204762	74	17	-	1	12008	12081	74	59204689	59204762	74	82.43
HSA_NumtS_516	17	+	9338	9568	231	61470716	61470946	231	17	+	1	9338	9568	231	61470716	61470946	231	80.95
HSA_NumtS_517	17	+	9869	10290	422	66934855	66935264	410	17	+	1	9869	10290	422	66934855	66935264	410	68.54
HSA_NumtS_518	17	-	6902	6948	47	78591376	78591422	47	17	-	1	6902	6948	47	78591376	78591422	47	93.62
HSA_NumtS_519	18	-	14381	14503	123	2842230	2842352	123	18	-	1	14381	14503	123	2842230	2842352	123	95.12
HSA_NumtS_520	18	+	7572	7638	67	14136790	14136856	67	18	+	1	7572	7638	67	14136790	14136856	67	86.57
HSA_NumtS_521	18	+	3139	3208	70	32208889	32208959	71	18	+	1	3139	3208	70	32208889	32208959	71	81.69
HSA_NumtS_522	18	-	7975	8166	192	45379617	45379808	192	18	-	1	7975	8166	192	45379617	45379808	192	97.4
HSA_NumtS_523	18	+	11266	11619	353	48195898	48196248	350	18	+	1	11266	11619	353	48195898	48196248	351	74.08
HSA_NumtS_524	18	-	934	1300	366	59541786	59542143	357	18	-	1	934	1300	366	59541786	59542143	358	81.35
HSA_NumtS_525	18	-	16290	16471	181	61822121	61822301	180	18	-	1	16290	16471	181	61822121	61822301	181	76.5
HSA_NumtS_526	19	-	4214	4904	690	12206468	12207149	681	19	-	1	4214	4904	690	12206468	12207149	682	68.89
HSA_NumtS_527	19	-	2536	2842	306	12215699	12216004	305	19	-	1	2536	2842	306	12215699	12216004	306	69.94
HSA_NumtS_528	19	-	3659	4331	673	12313746	12315359	1614	19	-	1	4224	4331	107	12313746	12313857	112	71.55
HSA_NumtS_528									19	-	2	3659	4040	381	12315005	12315359	355	69.45
HSA_NumtS_529	19	+	4643	9279	4637	12613489	12618917	5429	19	+	1	4643	4807	164	12613489	12613651	163	70.18
HSA_NumtS_529									19	+	2	4793	5429	636	12613952	12614583	632	66.72
HSA_NumtS_529									19	+	3	7893	8245	352	12616466	12616820	355	69.55
HSA_NumtS_529									19	+	4	8721	9279	558	12618365	12618917	553	72.32
HSA_NumtS_530	19	-	6053	6105	52	17570002	17570054	52	19	-	1	6053	6105	52	17570002	17570054	53	83.02
HSA_NumtS_531	19	+	832	905	73	28232717	28232786	69	19	+	1	832	905	73	28232717	28232786	70	86.49
HSA_NumtS_532	19	+	987	1058	71	30513241	30513312	71	19	+	1	987	1058	71	30513241	30513312	72	81.94
HSA_NumtS_533	19	+	11033	16562	5530	38061381	38066578	5198	19	+	1	11033	11762	730	38061381	38062117	737	63.52
HSA_NumtS_533									19	+	2	12217	12337	120	38063548	38063666	119	83.47
HSA_NumtS_533									19	+	3	12510	13123	613	38063793	38064420	628	65.99
HSA_NumtS_533									19	+	4	13170	13925	756	38064779	38065519	741	70.42
HSA_NumtS_533									19	+	5	16497	16562	65	38066513	38066578	66	80.6
HSA_NumtS_533	19	+	581	7254	6674	38067158	38071401	4244	19	+	1	581	2055	1474	38067158	38068626	1469	66.82
HSA_NumtS_533									19	+	2	6322	7254	932	38070516	38071401	886	68.87
HSA_NumtS_534	19	-	12221	12320	100	38062716	38062814	99	19	-	1	12221	12320	100	38062716	38062814	99	80
HSA_NumtS_535	19	-	7085	7319	234	42694854	42695088	234	19	-	1	7085	7319	234	42694854	42695088	235	76.17
HSA_NumtS_536	19	+	3743	3824	81	44650581	44650662	81	19	+	1	3743	3824	81	44650581	44650662	82	86.59
HSA_NumtS_537	19	-	14389	14448	60	44650660	44650720	61	19	-	1	14389	14448	59	44650660	44650720	61	88.52
HSA_NumtS_538	19	-	13993	14487	495	57202369	57203180	812	19	-	1	14329	14487	158	57202369	57202534	166	69.77
HSA_NumtS_538									19	-	2	13993	14299	306	57202875	57203180	306	69.48
HSA_NumtS_539	19	+	11916	12339	423	57433369	57433792	423	19	+	1	11916	12339	423	57433369	57433792	424	75.71
HSA_NumtS_540	20	+	3080	3154	75	2169055	2169129	75	20	+	1	3080	3154	75	2169055	2169129	75	80.26
HSA_NumtS_541	20	+	651	753	103	4709562	4709664	103	20	+	1	651	753	103	4709562	4709664	103	72.82
HSA_NumtS_542	20	+	6170	6501	332	5945826	5946149	324	20	+	1	6170	6501	332	5945826	5946149	324	71.99
HSA_NumtS_543	20	+	2180	2221	42	9149571	9149612	42	20	+	1	2180	2221	42	9149571	9149612	42	100
HSA_NumtS_544	20	+	3499	3541	43	13147959	13148001	43	20	+	1	3499	3541	43	13147959	13148001	43	95.35
HSA_NumtS_545	20	+	9654	10035	382	33276467	33276839	373	20	+	1	9654	10035	382	33276467	33276839	373	73.25
HSA_NumtS_546	20	+	12961	13030	70	55639110	55639179	70	20	+	1	12961	13030	70	55639110	55639179	70	92.86
HSA_NumtS_547	20	-	1	4281	4281	55932464	55936828	4365	20	-	1	573	4281	3709	55932464	55936114	3651	77.96
HSA_NumtS_547									20	-	2	334	364	31	55936496	55936526	31	87.1
HSA_NumtS_547									20	-	3	1	60	60	55936769	55936828	60	88.24
HSA_NumtS_547	20	-	16532	16569	38	55936829	55936866	38	20	-	1	16532	16569	38	55936829	55936866	38	84.21
HSA_NumtS_548	20	-	7709	8180	472	58989452	58989923	472	20	-	1	7709	8180	472	58989452	58989923	472	69.49
HSA_NumtS_549	21	-	7572	7638	67	15393901	15393967	67	21	-	1	7572	7638	67	15393901	15393967	67	86.57
HSA_NumtS_550	21	-	4941	5037	97	17842740	17842836	97	21	-	1	4941	5037	97	17842740	17842836	97	78.35
HSA_NumtS_551	21	+	13374	13470	97	26303695	26303791	97	21	+	1	13374	13470	97	26303695	26303791	97	78.35
HSA_NumtS_552	21	-	4535	6444	1910	37262572	37264422	1851	21	-	1	5510	6444	935	37262572	37263471	900	69.39
HSA_NumtS_552									21	-	2	4535	4890	356	37264076	37264422	347	67.23
HSA_NumtS_553	21	+	15855	16028	174	40982932	40983108	177	21	+	1	15855	16028	174	40982932	40983108	177	72.47
HSA_NumtS_554	21	+	4883	5110	228	43826820	43827042	223	21	-	1	4883	5110	228	43826820	43827042	223	74.56
HSA_NumtS_555	21	+	12257	15429	3173	45890558	45895058	4501	21	-	1	15174	15429	256	45890558	45890811	254	69.14
HSA_NumtS_555									21	-	2	14761	15170	410	45891982	45892378	397	68.93
HSA_NumtS_555									21	-	3	14425	14740	316	45892713	45893026	314	70.25
HSA_NumtS_555									21	-	4	13986	14232	247	45893538	45893774	237	69.69
HSA_NumtS_555									21	-	5	13484	13652	169	45894093	45894258	166	70.59
HSA_NumtS_555									21	-	6	12257	12955	699	45894395	45895058	664	65.59
HSA_NumtS_556	21	-	5994	6190	197	46796103	46796299	197	21	-	1	5994	6190	197	46796103	46796299	197	87.82
HSA_NumtS_557	22	+	3750	3890	141	17357114	17357254	141	22	+	1	3750	3890	141	17357114	17357254	141	79.43
HSA_NumtS_558	22	+	3511	4476	966	24347895	24349718	1824	22	+	1	3511	4015	505	24347895	24348398	504	76.44
HSA_NumtS_558									22	+	2	4059	4476	418	24349293	24349718	426	78.37
HSA_NumtS_559	22	+	14773	15114	342	33290869	33291209	341	22	+	1	14773	15114	342	33290869	33291209	341	79.01
HSA_NumtS_560	22	+	6180	6226	47	36281719	36281765	47	22	+	1	6180	6226	47	36281719	36281765	47	100
HSA_NumtS_561	22	+	7089	16568	9480	36568475	36573291	4817	22	+	1	7089	7639	551	36568475	36569036	562	72.16
HSA_NumtS_561									22	+	2	7752	9019	1268	36569486	36570722	1237	65.68
HSA_NumtS_561									22	+	3	9162	9884	723	36571169	36571906	738	69.39
HSA_NumtS_561									22	+	4	15418	15587	170	36571945	36572114	170	70.35
HSA_NumtS_561									22	+	5	15543	16028	486	36572242	36572729	488	69.25
HSA_NumtS_561									22	+	6	16293	16568	276	36573016	36573291	276	68.68
HSA_NumtS_561	22	+	578	4420	3843	36573880	36575597	1718	22	+	1	578	1264	687	36573880	36574574	695	70.9
HSA_NumtS_561									22	+	2	3718	3939	222	36574577	36574801	225	70.8
HSA_NumtS_561									22	+	3	3933	4420	488	36575112	36575597	486	68.51
HSA_NumtS_562	22	+	7297	7365	69	42160961	42161029	69	22	+	1	7297	7365	69	42160961	42161029	69	82.61
HSA_NumtS_563	22	-	12643	12710	68	46866163	46866230	68	22	-	1	12643	12710	68	46866163	46866230	68	85.29
HSA_NumtS_564	X	+	14071	16353	2283	5086878	5089485	2608	X	+	1	14071	16005	1935	5086878	5088813	1936	76.42
HSA_NumtS_564									X	+	2	15990	16146	157	5089110	5089272	163	68.64
HSA_NumtS_564									X	+	3	16295	16353	59	5089427	5089485	59	77.97
HSA_NumtS_565	X	-	576	6406	5831	55204668	55210460	5793	X	-	1	576	6406	5831	55204668	55210460	5793	78.23
HSA_NumtS_566	X	+	15975	16569	595	62057877	62058503	627	X	+	1	15975	16023	49	62057877	62057924	48	79.59
HSA_NumtS_566									X	+	2	16435	16569	135	62058367	62058503	137	70.99
HSA_NumtS_566	X	+	1	4906	4906	62058504	62063615	5112	X	+	1	1	60	60	62058504	62058563	60	79.59
HSA_NumtS_566									X	+	2	576	2748	2173	62059095	62061287	2193	70.61
HSA_NumtS_566									X	+	3	2801	4906	2106	62061482	62063615	2134	68.99
HSA_NumtS_567	X	+	2885	3300	416	102027481	102028199	719	X	+	1	2885	3027	143	102027481	102027625	145	77.93
HSA_NumtS_567									X	+	2	3017	3300	284	102027924	102028199	276	72.07
HSA_NumtS_568	X	+	12208	16569	4362	102057841	102063442	5602	X	+	1	12208	12337	130	102057841	102057969	129	83.08
HSA_NumtS_568									X	+	2	12610	13613	1004	102059569	102060551	983	69.7
HSA_NumtS_568									X	+	3	14435	16006	1572	102061368	102062871	1504	65.36
HSA_NumtS_568									X	+	4	16304	16569	266	102063179	102063442	264	69.14
HSA_NumtS_568	X	+	205	1795	1591	102063610	102065228	1619	X	+	1	205	244	40	102063610	102063649	40	80
HSA_NumtS_568									X	+	2	581	1795	1215	102064050	102065228	1179	70.22
HSA_NumtS_569	X	+	6553	7302	750	125605687	125606435	749	X	+	1	6553	7302	750	125605687	125606435	749	93.07
HSA_NumtS_570	X	-	687	953	267	125606450	125606715	266	X	-	1	687	953	267	125606450	125606715	266	96.63
HSA_NumtS_571	X	+	10606	11159	554	125606714	125607267	554	X	+	1	10606	11159	554	125606714	125607267	554	93.68
HSA_NumtS_572	X	+	14679	16023	1345	125863025	125864349	1325	X	+	1	14679	16023	1345	125863025	125864349	1325	75.51
HSA_NumtS_573	X	+	16537	16569	33	142517071	142517103	33	X	+	1	16537	16569	33	142517071	142517103	33	87.88
HSA_NumtS_573	X	+	1	5088	5088	142517104	142522941	5838	X	+	1	1	60	60	142517104	142517163	60	85.71
HSA_NumtS_573									X	+	2	576	2216	1641	142517720	142519330	1611	73.69
HSA_NumtS_573									X	+	3	2289	2699	411	142519488	142519895	408	76.09
HSA_NumtS_573									X	+	4	2714	4423	1710	142520234	142521912	1679	71.97
HSA_NumtS_573									X	+	5	4414	5088	675	142522269	142522941	673	66.81
HSA_NumtS_574	Y	-	1272	1342	71	4212822	4212892	71	Y	-	1	1272	1342	71	4212822	4212892	71	100
HSA_NumtS_575	Y	+	14274	16017	1744	8231603	8233329	1727	Y	+	1	14274	16017	1744	8231603	8233329	1727	70.2
HSA_NumtS_576	Y	+	16294	16561	268	8233617	8233886	270	Y	+	1	16294	16561	268	8233617	8233886	270	68.5
HSA_NumtS_577	Y	+	596	4959	4364	8234669	8240755	6087	Y	+	1	596	1175	580	8234669	8235240	572	77.62
HSA_NumtS_577									Y	+	2	1159	3458	2300	8237560	8239854	2295	74.5
HSA_NumtS_577									Y	+	3	4057	4959	903	8239879	8240755	877	71.84
HSA_NumtS_578	Y	+	6498	6563	66	8979505	8979570	66	Y	+	1	6498	6563	66	8979505	8979570	66	100
HSA_NumtS_579	Y	-	9386	10302	917	13287774	13288729	956	Y	-	1	9386	10302	917	13287774	13288729	956	74
HSA_NumtS_580	Y	+	5613	6982	1370	13288742	13290087	1346	Y	+	1	5613	6982	1370	13288742	13290087	1346	74.6
HSA_NumtS_581	Y	+	15038	15087	50	13290079	13290128	50	Y	+	1	15038	15087	50	13290079	13290128	50	78
HSA_NumtS_582	Y	+	987	1507	521	13290151	13290667	517	Y	+	1	987	1507	521	13290151	13290667	517	83.97
HSA_NumtS_583	Y	+	3750	3890	141	13601100	13601240	141	Y	+	1	3750	3890	141	13601100	13601240	141	80.14
HSA_NumtS_584	Y	+	13789	13922	134	16180036	16180168	133	Y	+	1	13789	13922	134	16180036	16180168	133	70.15
HSA_NumtS_585	Y	+	15565	15710	146	21033988	21034133	146	Y	+	1	15565	15710	146	21033988	21034133	146	71.23
