# Supplementary material for: Primates and mouse NumtS in the UCSC Genome Browser
Source: BMC Bioinformatics. 2012 Mar 28;13(Suppl 4):S15. doi: 10.1186/1471-2105-13-S4-S15 (PMC3314570; doi:10.1186/1471-2105-13-S4-S15)
Supplement: Additional file 2 — RPNumtS compilation. Chimpanzee reference NumtS compilation on panTro2 build. Each line refers to a NumtS and gives NumtS ID, HSP_NumtS ID, chromosome where NumtS is located and strand where Blast mapped NumtS ("+" if in same direction as nuclear reference sequence, "-" if in opposite direction), chromosome and mitochondrial locations. For assembled NumtS (right), detailed information on each fragment is available. Last column shows identity percentage as reported in Blast output for each HSP. [file 1471-2105-13-S4-S15-S2.xls]

## Sheet: Foglio1
http://genome.ucsc.edu/cgi-bin/hgTracks?db=panTro2&position=chrM&hgt.customText=http://dl.dropbox.com/u/31015858/all_PTR_tracks.txt
NumtS Code	chr	strand	mt_start	mt_end	mt_span	nuc_start	nuc_end	nuc_span	chr	strand	block	mt_block_start	mt_block_end	mt_span_b	nuc_block_start	nuc_block_end	nuc_span_b	block_%id
Ptr_Numts_001	1	+	8920	8991	72	5574756	5574827	72	1	+	1	8920	8991	72	5574756	5574827	72	79.17
Ptr_Numts_002	1	-	1885	2094	210	5879322	5879532	211	1	-	1	1885	2094	210	5879322	5879532	211	91.47
Ptr_Numts_003	1	-	3061	3136	76	8281244	8281319	76	1	-	1	3061	3136	76	8281244	8281319	76	96.5
Ptr_Numts_004	1	+	7457	7629	173	9017352	9017526	175	1	+	1	7457	7629	173	9017352	9017526	175	89.14
Ptr_Numts_005	1	+	327	535	209	9704718	9704920	203	1	+	1	327	535	209	9704718	9704920	203	85.17
Ptr_Numts_006	1	+	11711	11766	56	11327461	11327516	56	1	+	1	11711	11766	56	11327461	11327516	56	85.71
Ptr_Numts_007	1	-	14497	15005	509	11616952	11617470	519	1	-	1	14497	15005	509	11616952	11617470	519	69.71
Ptr_Numts_008	1	+	3319	3532	214	18648637	18648850	214	1	+	1	3319	3532	214	18648637	18648850	214	76.74
Ptr_Numts_009	1	-	15522	15835	314	46466203	46466517	315	1	-	1	15522	15835	314	46466203	46466517	315	93.33
Ptr_Numts_010	1	-	3321	3395	75	47965599	47965672	74	1	-	1	3321	3395	75	47965599	47965672	74	80
Ptr_Numts_011	1	+	4035	4117	83	50827867	50827949	83	1	+	1	4035	4117	83	50827867	50827949	83	81.93
Ptr_Numts_012	1	-	6719	7795	1077	56361888	56362915	1028	1	-	1	6719	7795	1077	56361888	56362915	1028	68.42
Ptr_Numts_013	1	-	15816	16008	193	78274052	78274244	193	1	-	1	15816	16008	193	78274052	78274244	193	86.73
Ptr_Numts_014	1	+	4388	4762	375	82451542	82451915	374	1	+	1	4388	4762	375	82451542	82451915	374	80
Ptr_Numts_015	1	-	10473	11758	1286	95413499	95415067	1569	1	-	1	11557	11758	202	95413499	95413698	200	72.77
Ptr_Numts_015									1	-	2	10473	11460	988	95414102	95415067	966	65.3
Ptr_Numts_016	1	-	6258	9919	3662	95415787	95420229	4443	1	-	1	9296	9919	624	95415787	95416409	623	70.82
Ptr_Numts_016									1	-	2	8764	8885	122	95416689	95416810	122	72.13
Ptr_Numts_016									1	-	3	7942	8452	511	95417073	95417587	515	67.69
Ptr_Numts_016									1	-	4	7195	7663	469	95418561	95419042	482	69.42
Ptr_Numts_016									1	-	5	6258	7098	841	95419401	95420229	829	70.82
Ptr_Numts_017	1	-	4984	5526	543	95425991	95426517	527	1	-	1	4984	5526	543	95425991	95426517	527	70.78
Ptr_Numts_018	1	-	1158	2523	1366	95428653	95429989	1337	1	-	1	1158	2523	1366	95428653	95429989	1337	69.63
Ptr_Numts_019	1	-	2368	2518	151	97224410	97224560	151	1	-	1	2368	2518	151	97224410	97224560	151	100
Ptr_Numts_020	1	-	5273	8740	3468	108478906	108482353	3448	1	-	1	5273	8740	3468	108478906	108482353	3448	73.89
Ptr_Numts_021	1	+	12746	12869	124	124099962	124100085	124	1	+	1	12746	12869	124	124099962	124100085	124	88.71
Ptr_Numts_022	1	+	12746	12869	124	124100828	124100951	124	1	+	1	12746	12869	124	124100828	124100951	124	88.71
Ptr_Numts_023	1	-	7921	7971	51	148865498	148865548	51	1	-	1	7921	7971	51	148865498	148865548	51	100
Ptr_Numts_024	1	+	14410	14465	56	149409102	149409157	56	1	+	1	14410	14465	56	149409102	149409157	56	83.93
Ptr_Numts_025	1	-	5005	5072	68	152198250	152198321	72	1	-	1	5005	5072	68	152198250	152198321	72	80.56
Ptr_Numts_026	1	+	11561	11954	394	161043954	161044344	391	1	+	1	11561	11954	394	161043954	161044344	391	75.63
Ptr_Numts_027	1	-	14438	14519	82	168048436	168048517	82	1	-	1	14438	14519	82	168048436	168048517	82	95.12
Ptr_Numts_028	1	-	51	366	316	170687382	170687703	322	1	-	1	51	366	316	170687382	170687703	322	70.77
Ptr_Numts_029	1	+	295	599	305	171758204	171758503	300	1	+	1	295	599	305	171758204	171758503	300	72.88
Ptr_Numts_030	1	-	309	377	69	179331908	179331976	69	1	-	1	309	377	69	179331908	179331976	69	95.65
Ptr_Numts_031	1	-	10571	10683	113	185623098	185623210	113	1	-	1	10571	10683	113	185623098	185623210	113	76.11
Ptr_Numts_032	1	+	2042	2118	77	192987025	192987101	77	1	+	1	2042	2118	77	192987025	192987101	77	89.61
Ptr_Numts_033	1	-	9237	9338	102	201104537	201104638	102	1	-	1	9237	9338	102	201104537	201104638	102	84.31
Ptr_Numts_034	1	+	11978	12035	58	206443026	206443083	58	1	+	1	11978	12035	58	206443026	206443083	58	82.76
Ptr_Numts_035	1	-	8419	8506	88	212686036	212686123	88	1	-	1	8419	8506	88	212686036	212686123	88	94.32
Ptr_Numts_036	1	+	14234	15114	881	216339986	216340857	872	1	+	1	14234	15114	881	216339986	216340857	872	70.56
Ptr_Numts_037	1	-	12010	14215	2206	216355556	216357753	2198	1	-	1	12010	14215	2206	216355556	216357753	2198	72.84
Ptr_Numts_038	1	-	9274	10696	1423	216359861	216361261	1401	1	-	1	9274	10696	1423	216359861	216361261	1401	72.92
Ptr_Numts_039	1	-	5619	15818	10200	218797776	218805477	7702	1	-	1	22	5619	5598	218797776	218803370	5595	78.59
Ptr_Numts_039									1	-	2	15818	16223	406	218805067	218805477	411	72.32
Ptr_Numts_040	1	-	11574	13004	1431	218806105	218807530	1426	1	-	1	11574	13004	1431	218806105	218807530	1426	75.5
Ptr_Numts_041	1	-	4393	4449	57	220822570	220822626	57	1	-	1	4393	4449	57	220822570	220822626	57	82.46
Ptr_Numts_042	1	-	5578	5706	129	221455795	221455923	129	1	-	1	5578	5706	129	221455795	221455923	129	78.29
Ptr_Numts_046	2a	-	2198	2282	85	11475585	11475669	85	2a	-	1	2198	2282	85	11475585	11475669	85	77.65
Ptr_Numts_047	2a	+	5932	6047	116	15814547	15814662	116	2a	+	1	5932	6047	116	15814547	15814662	116	77.59
Ptr_Numts_048	2a	-	815	924	110	19607174	19607283	110	2a	-	1	815	924	110	19607174	19607283	110	82.73
Ptr_Numts_049	2a	-	14951	15004	54	19607354	19607407	54	2a	-	1	14951	15004	54	19607354	19607407	54	83.33
Ptr_Numts_050	2a	+	14673	14865	193	22788008	22788200	193	2a	+	1	14673	14865	193	22788008	22788200	193	83.94
Ptr_Numts_051	2a	+	1592	1624	33	34740395	34740427	33	2a	+	1	1592	1624	33	34740395	34740427	33	93.94
Ptr_Numts_052	2a	+	385	542	158	41736719	41736868	150	2a	+	1	385	542	158	41736719	41736868	150	89.24
Ptr_Numts_053	2a	-	5687	6415	729	51807069	51807797	729	2a	-	1	5687	6415	729	51807069	51807797	729	84.5
Ptr_Numts_054	2a	+	8080	8249	170	57791346	57791515	170	2a	+	1	8080	8249	170	57791346	57791515	170	76.61
Ptr_Numts_055	2a	-	8973	9184	212	65095851	65096062	212	2a	-	1	8973	9184	212	65095851	65096062	212	77.36
Ptr_Numts_056	2a	+	4439	4708	270	69744266	69744535	270	2a	+	1	4439	4708	270	69744266	69744535	270	77.4
Ptr_Numts_057	2a	-	2417	2522	106	76673813	76673918	106	2a	-	1	2417	2522	106	76673813	76673918	106	89.62
Ptr_Numts_058	2a	+	2578	2799	222	83144548	83144769	222	2a	+	1	2578	2799	222	83144548	83144769	222	99.1
Ptr_Numts_059	2a	+	135	11010	10876	84661709	84668780	7072	2a	+	1	11010	12707	1698	84661709	84663390	1682	72.49
Ptr_Numts_059									2a	+	2	12693	13683	991	84663841	84664829	989	70.35
Ptr_Numts_059									2a	+	3	13832	15427	1596	84665580	84667174	1595	74.58
Ptr_Numts_059									2a	+	4	15824	16223	400	84667585	84667947	363	65.62
Ptr_Numts_059									2a	+	5	1	135	135	84668646	84668780	135	82.96
Ptr_Numts_060	2a	-	6269	6498	230	86968151	86968380	230	2a	-	1	6269	6498	230	86968151	86968380	230	82.61
Ptr_Numts_061	2a	-	996	1056	61	87639208	87639268	61	2a	-	1	996	1056	61	87639208	87639268	61	81.97
Ptr_Numts_062	2a	-	405	925	521	95791526	95792040	515	2a	-	1	405	925	521	95791526	95792040	515	83.62
Ptr_Numts_063	2a	-	5042	6390	1349	95792113	95793478	1366	2a	-	1	5042	6390	1349	95792113	95793478	1366	75.2
Ptr_Numts_064	2a	+	8812	9718	907	95793509	95794460	952	2a	+	1	8812	9718	907	95793509	95794460	952	75.75
Ptr_Numts_065	2a	+	146	226	81	97635900	97635980	81	2a	+	1	146	226	81	97635900	97635980	81	79.1
Ptr_Numts_066	2a	-	14582	14666	85	101404871	101404955	85	2a	-	1	14582	14666	85	101404871	101404955	85	95.29
Ptr_Numts_067	2a	-	11709	11774	66	103597028	103597094	67	2a	-	1	11709	11774	66	103597028	103597094	67	85.7
Ptr_Numts_068	2a	+	146	268	123	104700790	104700916	127	2a	+	1	146	268	123	104700790	104700916	127	77.95
Ptr_Numts_069	2a	+	8051	8143	93	104761751	104761843	93	2a	+	1	8051	8143	93	104761751	104761843	93	75.27
Ptr_Numts_070	2a	-	11831	11971	141	110176816	110176957	142	2a	-	1	11831	11971	141	110176816	110176957	142	78.17
Ptr_Numts_071	2b	+	12450	12531	82	115001816	115001897	82	2b	+	1	12450	12531	82	115001816	115001897	82	80.49
Ptr_Numts_072	2b	+	14835	16045	1211	117330138	117331351	1214	2b	+	1	14835	16045	1211	117330138	117331351	1214	67.97
Ptr_Numts_073	2b	+	5841	15818	9978	117619703	117626491	6789	2b	+	1	15818	16045	228	117619703	117619931	229	77.59
Ptr_Numts_073									2b	+	2	20	5841	5822	117620695	117626491	5797	77.36
Ptr_Numts_074	2b	+	7931	10314	2384	120866958	120869685	2728	2b	+	1	7931	9184	1254	120866958	120868203	1246	76.27
Ptr_Numts_074									2b	+	2	9203	10314	1112	120868580	120869685	1106	77.83
Ptr_Numts_075	2b	+	12166	13340	1175	120872516	120873839	1324	2b	+	1	12166	12627	462	120872516	120872964	449	74.73
Ptr_Numts_075									2b	+	2	12665	13340	676	120873170	120873839	670	74.15
Ptr_Numts_076	2b	-	11675	11958	284	125364540	125364823	284	2b	-	1	11675	11958	284	125364540	125364823	284	74.4
Ptr_Numts_077	2b	+	416	15721	15306	126520659	126522369	1711	2b	+	1	15721	16222	502	126520659	126521165	507	70.36
Ptr_Numts_077									2b	+	2	20	416	397	126521971	126522369	399	80.25
Ptr_Numts_078	2b	-	12018	12104	87	130001691	130001777	87	2b	-	1	12018	12104	87	130001691	130001777	87	82.76
Ptr_Numts_079	2b	-	7433	7542	110	130061098	130061207	110	2b	-	1	7433	7542	110	130061098	130061207	110	95.45
Ptr_Numts_080	2b	+	3197	14947	11751	131181038	131194690	13653	2b	+	1	14804	14947	144	131181038	131181181	144	74.31
Ptr_Numts_080									2b	+	2	3197	4437	1241	131182624	131183849	1226	78.65
Ptr_Numts_080									2b	+	3	5321	8073	2753	131184950	131187682	2733	75.32
Ptr_Numts_080									2b	+	4	9685	12176	2492	131189010	131191491	2482	75.53
Ptr_Numts_080									2b	+	5	12146	14816	2671	131192029	131194690	2662	75.43
Ptr_Numts_081	2b	-	10950	11078	129	132145079	132145207	129	2b	-	1	10950	11078	129	132145079	132145207	129	97.67
Ptr_Numts_082	2b	-	10062	14816	4755	132157078	132161789	4712	2b	-	1	10062	14816	4755	132157078	132161789	4712	75.17
Ptr_Numts_083	2b	-	3076	10030	6955	132167491	132174436	6946	2b	-	1	9971	10030	60	132167491	132167550	60	85
Ptr_Numts_083									2b	-	2	3076	9970	6895	132167618	132174436	6819	76.39
Ptr_Numts_084	2b	-	14804	14947	144	132174463	132174606	144	2b	-	1	14804	14947	144	132174463	132174606	144	75
Ptr_Numts_085	2b	+	3566	3647	82	136518538	136518619	82	2b	+	1	3566	3647	82	136518538	136518619	82	82.93
Ptr_Numts_086	2b	+	13931	14094	164	138676905	138677065	161	2b	+	1	13931	14094	164	138676905	138677065	161	76.22
Ptr_Numts_087	2b	-	4590	5567	978	144495842	144496816	975	2b	-	1	4590	5567	978	144495842	144496816	975	77.28
Ptr_Numts_088	2b	-	4603	15859	11257	144498510	144503927	5418	2b	-	1	1	4603	4603	144498510	144503057	4548	76.53
Ptr_Numts_088									2b	-	2	15859	16045	187	144503742	144503927	186	80
Ptr_Numts_089	2b	-	1	1804	1804	147413584	147416507	2924	2b	-	1	1586	1804	219	147413584	147413800	217	78.73
Ptr_Numts_089									2b	-	2	1	1590	1590	147414925	147416507	1583	80.39
Ptr_Numts_090	2b	-	12843	14039	1197	147417132	147418319	1188	2b	-	1	12843	14039	1197	147417132	147418319	1188	69.39
Ptr_Numts_091	2b	-	7170	12697	5528	147420488	147426167	5680	2b	-	1	11330	12697	1368	147420488	147421854	1367	74.45
Ptr_Numts_091									2b	-	2	9258	10983	1726	147422160	147423886	1727	76.3
Ptr_Numts_091									2b	-	3	7170	9218	2049	147424167	147426167	2001	72.4
Ptr_Numts_092	2b	+	2188	2274	87	151646391	151646477	87	2b	+	1	2188	2274	87	151646391	151646477	87	86.21
Ptr_Numts_093	2b	-	13242	13302	61	152914111	152914171	61	2b	-	1	13242	13302	61	152914111	152914171	61	95.8
Ptr_Numts_094	2b	-	4265	5619	1355	159853122	159854476	1355	2b	-	1	4265	5619	1355	159853122	159854476	1355	82.87
Ptr_Numts_095	2b	+	11219	14292	3074	159901303	159904373	3071	2b	+	1	11219	14292	3074	159901303	159904373	3071	72.94
Ptr_Numts_096	2b	+	6002	6250	249	171170604	171170852	249	2b	+	1	6002	6250	249	171170604	171170852	249	83.53
Ptr_Numts_097	2b	+	9130	9280	151	179751971	179752121	151	2b	+	1	9130	9280	151	179751971	179752121	151	83.44
Ptr_Numts_098	2b	-	255	682	428	184789595	184790027	433	2b	-	1	255	682	428	184789595	184790027	433	81.15
Ptr_Numts_099	2b	+	1039	1109	71	196729823	196729893	71	2b	+	1	1039	1109	71	196729823	196729893	71	77.46
Ptr_Numts_100	2b	+	3589	3654	66	201786935	201787000	66	2b	+	1	3589	3654	66	201786935	201787000	66	81.82
Ptr_Numts_101	2b	-	9830	12530	2701	206678341	206681106	2766	2b	-	1	11151	12530	1380	206678341	206679714	1374	75.74
Ptr_Numts_101									2b	-	2	9830	11178	1349	206679764	206681106	1343	77.5
Ptr_Numts_102	2b	+	6645	8484	1840	207015548	207017326	1779	2b	+	1	6645	7641	997	207015548	207016544	997	67.96
Ptr_Numts_102									2b	+	2	7928	8484	557	207016783	207017326	544	65.25
Ptr_Numts_103	2b	+	8920	13007	4088	207019413	207024742	5330	2b	+	1	8920	11034	2115	207019413	207021519	2107	66.17
Ptr_Numts_103									2b	+	2	11054	11744	691	207021843	207022517	675	66.71
Ptr_Numts_103									2b	+	3	11978	13007	1030	207023735	207024742	1008	69.62
Ptr_Numts_104	2b	+	6362	10756	4395	208122468	208127665	5198	2b	+	1	6362	7814	1453	208122468	208123893	1426	73.9
Ptr_Numts_104									2b	+	2	7942	10443	2502	208124561	208127046	2486	75.91
Ptr_Numts_104									2b	+	3	10500	10756	257	208127419	208127665	247	74.71
Ptr_Numts_105	2b	-	5184	5526	343	208128069	208128415	347	2b	-	1	5184	5526	343	208128069	208128415	347	79.37
Ptr_Numts_106	2b	-	20	2538	2519	217517556	217520366	2811	2b	-	1	2220	2538	319	217517556	217517853	298	78.37
Ptr_Numts_106									2b	-	2	20	2227	2208	217518157	217520366	2210	79.3
Ptr_Numts_107	2b	+	6341	7098	758	217522691	217523446	756	2b	+	1	6341	7098	758	217522691	217523446	756	75.92
Ptr_Numts_108	2b	+	9979	10149	171	218706377	218706547	171	2b	+	1	9979	10149	171	218706377	218706547	171	94.74
Ptr_Numts_109	2b	-	8994	9078	85	221679621	221679705	85	2b	-	1	8994	9078	85	221679621	221679705	85	76.47
Ptr_Numts_110	2b	+	11637	11758	122	222758531	222758651	121	2b	+	1	11637	11758	122	222758531	222758651	121	77.24
Ptr_Numts_111	2b	-	12397	12455	59	223470305	223470363	59	2b	-	1	12397	12455	59	223470305	223470363	59	84.75
Ptr_Numts_112	2b	-	12157	12348	192	224977225	224977416	192	2b	-	1	12157	12348	192	224977225	224977416	192	98.44
Ptr_Numts_113	2b	-	5470	5918	449	225999656	226000104	449	2b	-	1	5470	5918	449	225999656	226000104	449	76.5
Ptr_Numts_114	2b	+	2067	2161	95	232497093	232497187	95	2b	+	1	2067	2161	95	232497093	232497187	95	85.26
Ptr_Numts_115	2b	+	314	465	152	232803122	232803276	155	2b	+	1	314	465	152	232803122	232803276	155	93.55
Ptr_Numts_116	2b	+	3087	3199	113	235184640	235184760	121	2b	+	1	3087	3199	113	235184640	235184760	121	75.21
Ptr_Numts_117	2b	+	9163	10237	1075	235805808	235806086	279	2b	+	1	9163	9245	83	235805808	235805890	83	85.54
Ptr_Numts_117									2b	+	2	10051	10237	187	235805900	235806086	187	78.61
Ptr_Numts_118	2b	+	193	450	258	241699557	241699814	258	2b	+	1	193	450	258	241699557	241699814	258	81.47
Ptr_Numts_119	2b	-	9496	12357	2862	243817767	243819177	1411	2b	-	1	11200	12357	1158	243817767	243818888	1122	72.5
Ptr_Numts_119									2b	-	2	9496	9775	280	243818898	243819177	280	73.57
Ptr_Numts_122	3	-	6503	6961	459	12484320	12485101	782	3	-	1	6864	6961	98	12484320	12484430	111	75.68
Ptr_Numts_122									3	-	2	6503	6855	353	12484765	12485101	337	69.27
Ptr_Numts_123	3	-	14736	14812	77	23843971	23844047	77	3	-	1	14736	14812	77	23843971	23844047	77	97.4
Ptr_Numts_124	3	-	8765	8859	95	25011759	25011853	95	3	-	1	8765	8859	95	25011759	25011853	95	76.84
Ptr_Numts_125	3	-	11332	11389	58	28988598	28988655	58	3	-	1	11332	11389	58	28988598	28988655	58	79.31
Ptr_Numts_126	3	-	9819	10061	243	30488451	30488694	244	3	-	1	9819	10061	243	30488451	30488694	244	80.
Ptr_Numts_127	3	+	836	2448	1613	41176958	41178568	1611	3	+	1	836	2448	1613	41176958	41178568	1611	80.5
Ptr_Numts_128	3	-	15227	15633	407	44188942	44189353	412	3	-	1	15227	15633	407	44188942	44189353	412	79.18
Ptr_Numts_129	3	+	3042	3139	98	53309407	53309504	98	3	+	1	3042	3139	98	53309407	53309504	98	98.98
Ptr_Numts_130	3	-	14981	15052	72	65289608	65289679	72	3	-	1	14981	15052	72	65289608	65289679	72	86.11
Ptr_Numts_131	3	+	3772	3847	76	70464729	70464804	76	3	+	1	3772	3847	76	70464729	70464804	76	96.5
Ptr_Numts_132	3	-	2477	2632	156	70464804	70464960	157	3	-	1	2477	2632	156	70464804	70464960	157	88.54
Ptr_Numts_133	3	+	11679	11748	70	70606202	70606272	71	3	+	1	11679	11748	70	70606202	70606272	71	77.46
Ptr_Numts_134	3	+	8551	8786	236	74462789	74463024	236	3	+	1	8551	8786	236	74462789	74463024	236	82.2
Ptr_Numts_135	3	+	15569	16132	564	82584001	82584570	570	3	+	1	15569	16132	564	82584001	82584570	570	86.51
Ptr_Numts_136	3	+	8534	8740	207	91940390	91940596	207	3	+	1	8534	8740	207	91940390	91940596	207	78.26
Ptr_Numts_137	3	-	5443	8740	3298	91940642	91943888	3247	3	-	1	7931	8740	810	91940642	91941451	810	76.48
Ptr_Numts_137									3	-	2	5443	7800	2358	91941581	91943888	2308	73.2
Ptr_Numts_138	3	-	11120	11189	70	92097941	92098010	70	3	-	1	11120	11189	70	92097941	92098010	70	97.14
Ptr_Numts_139	3	-	5952	6099	148	100593812	100593959	148	3	-	1	5952	6099	148	100593812	100593959	148	82.43
Ptr_Numts_140	3	-	8057	11758	3702	111024976	111029061	4086	3	-	1	9995	11758	1764	111024976	111026739	1764	72.34
Ptr_Numts_140									3	-	2	8057	10003	1947	111027117	111029061	1945	74.8
Ptr_Numts_141	3	+	1	280	280	111029429	111029709	281	3	+	1	1	280	280	111029429	111029709	281	78.37
Ptr_Numts_142	3	+	11874	13767	1894	111029709	111031621	1913	3	+	1	11874	13767	1894	111029709	111031621	1913	70.69
Ptr_Numts_143	3	-	5414	5620	207	111031689	111031895	207	3	-	1	5414	5620	207	111031689	111031895	207	78.26
Ptr_Numts_144	3	+	2767	4240	1474	111031897	111033345	1449	3	+	1	2767	4240	1474	111031897	111033345	1449	74.21
Ptr_Numts_145	3	-	433	1467	1035	111033346	111034382	1037	3	-	1	433	1467	1035	111033346	111034382	1037	78.95
Ptr_Numts_146	3	+	6578	7190	613	125029274	125029886	613	3	+	1	6578	7190	613	125029274	125029886	613	83.85
Ptr_Numts_147	3	+	4123	4189	67	127026266	127026332	67	3	+	1	4123	4189	67	127026266	127026332	67	88.6
Ptr_Numts_148	3	+	6163	6288	126	131391808	131391933	126	3	+	1	6163	6288	126	131391808	131391933	126	81.75
Ptr_Numts_149	3	-	8697	8776	80	133421417	133421496	80	3	-	1	8697	8776	80	133421417	133421496	80	77.5
Ptr_Numts_150	3	+	6707	6759	53	147461134	147461186	53	3	+	1	6707	6759	53	147461134	147461186	53	92.45
Ptr_Numts_151	3	-	11847	12003	157	155745687	155745843	157	3	-	1	11847	12003	157	155745687	155745843	157	75.8
Ptr_Numts_152	3	-	5072	5241	170	157851353	157851527	175	3	-	1	5072	5241	170	157851353	157851527	175	83.43
Ptr_Numts_153	3	-	6872	7061	190	158612212	158612396	185	3	-	1	6872	7061	190	158612212	158612396	185	83.68
Ptr_Numts_154	3	-	6122	6314	193	160424481	160424673	193	3	-	1	6122	6314	193	160424481	160424673	193	68.91
Ptr_Numts_155	3	+	1338	1733	396	166036646	166037039	394	3	+	1	1338	1733	396	166036646	166037039	394	84.17
Ptr_Numts_156	3	+	2513	2578	66	169033888	169033953	66	3	+	1	2513	2578	66	169033888	169033953	66	78.79
Ptr_Numts_157	3	+	15223	15259	37	169215455	169215491	37	3	+	1	15223	15259	37	169215455	169215491	37	94.59
Ptr_Numts_158	3	-	8527	11651	3125	171307820	171309970	2151	3	-	1	11388	11651	264	171307820	171308083	264	71.97
Ptr_Numts_158									3	-	2	8527	10309	1783	171308141	171309970	1830	74.48
Ptr_Numts_159	3	-	967	1484	518	171375602	171376454	853	3	-	1	1389	1484	96	171375602	171375697	96	80.21
Ptr_Numts_159									3	-	2	967	1385	419	171376033	171376454	422	70
Ptr_Numts_160	3	-	22	791	770	171381391	171382166	776	3	-	1	22	791	770	171381391	171382166	776	73.2
Ptr_Numts_161	3	+	6122	6353	232	176756136	176756366	231	3	+	1	6122	6353	232	176756136	176756366	231	84.91
Ptr_Numts_162	3	-	3251	3359	109	180343599	180343707	109	3	-	1	3251	3359	109	180343599	180343707	109	71.56
Ptr_Numts_163	3	+	8350	8423	74	181553271	181553344	74	3	+	1	8350	8423	74	181553271	181553344	74	82.43
Ptr_Numts_164	3	+	3645	3768	124	182335574	182335693	120	3	+	1	3645	3768	124	182335574	182335693	120	83.87
Ptr_Numts_165	3	-	12428	12740	313	182380047	182380357	311	3	-	1	12428	12740	313	182380047	182380357	311	78.34
Ptr_Numts_166	3	-	10988	11141	154	191623043	191623194	152	3	-	1	10988	11141	154	191623043	191623194	152	71.43
Ptr_Numts_167	3	+	8596	8666	71	193050010	193050080	71	3	+	1	8596	8666	71	193050010	193050080	71	83.1
Ptr_Numts_168	3	+	8920	9015	96	193414912	193415007	96	3	+	1	8920	9015	96	193414912	193415007	96	91.67
Ptr_Numts_169	4	+	15711	15886	176	5527166	5527344	179	4	+	1	15711	15886	176	5527166	5527344	179	71.67
Ptr_Numts_170	4	-	4031	4642	612	14417890	14418493	604	4	-	1	4031	4642	612	14417890	14418493	604	80.26
Ptr_Numts_171	4	+	12516	12806	291	16999301	16999591	291	4	+	1	12516	12806	291	16999301	16999591	291	85.57
Ptr_Numts_172	4	-	10705	11719	1015	25867126	25868105	980	4	-	1	10705	11719	1015	25867126	25868105	980	72.15
Ptr_Numts_173	4	-	9529	10711	1183	25868416	25869596	1181	4	-	1	9529	10711	1183	25868416	25869596	1181	73.82
Ptr_Numts_174	4	-	10705	11719	1015	25869791	25870771	981	4	-	1	10705	11719	1015	25869791	25870771	981	72.17
Ptr_Numts_175	4	-	8922	10711	1790	25871082	25872863	1782	4	-	1	8922	10711	1790	25871082	25872863	1782	74.41
Ptr_Numts_176	4	-	2318	2469	152	27910244	27910395	152	4	-	1	2318	2469	152	27910244	27910395	152	92.76
Ptr_Numts_177	4	-	14982	15415	434	31089882	31090307	426	4	-	1	14982	15415	434	31089882	31090307	426	70.11
Ptr_Numts_178	4	+	14366	14997	632	48653770	48654415	646	4	+	1	14366	14997	632	48653770	48654415	646	70.64
Ptr_Numts_179	4	+	7047	7181	135	61812322	61812457	136	4	+	1	7047	7181	135	61812322	61812457	136	79.41
Ptr_Numts_180	4	+	4175	5000	826	62344379	62345188	810	4	+	1	4175	5000	826	62344379	62345188	810	68.11
Ptr_Numts_181	4	-	11665	11766	102	64359202	64359301	100	4	-	1	11665	11766	102	64359202	64359301	100	87.25
Ptr_Numts_182	4	+	15297	16223	927	65819298	65820120	823	4	+	1	15297	15977	681	65819298	65819985	688	71.79
Ptr_Numts_182									4	+	2	16100	16223	124	65819991	65820120	130	76.92
Ptr_Numts_183	4	-	8585	8802	218	65820413	65820630	218	4	-	1	8585	8802	218	65820413	65820630	218	83.49
Ptr_Numts_184	4	+	9006	9060	55	69765113	69765167	55	4	+	1	9006	9060	55	69765113	69765167	55	85.45
Ptr_Numts_185	4	-	10896	10964	69	86594837	86594905	69	4	-	1	10896	10964	69	86594837	86594905	69	85.51
Ptr_Numts_186	4	-	3065	3194	130	90591668	90591797	130	4	-	1	3065	3194	130	90591668	90591797	130	76.92
Ptr_Numts_187	4	+	2314	2494	181	92687369	92687553	185	4	+	1	2314	2494	181	92687369	92687553	185	85.95
Ptr_Numts_188	4	+	2209	2938	730	95725705	95726435	731	4	+	1	2209	2938	730	95725705	95726435	731	79.89
Ptr_Numts_189	4	+	15275	15448	174	96868132	96868308	177	4	+	1	15275	15448	174	96868132	96868308	177	75.28
Ptr_Numts_190	4	+	7168	10141	2974	99009630	99012596	2967	4	+	1	7168	10141	2974	99009630	99012596	2967	90.83
Ptr_Numts_191	4	+	14111	14555	445	99014709	99015155	447	4	+	1	14111	14555	445	99014709	99015155	447	90.38
Ptr_Numts_192	4	+	2586	15722	13137	119849724	119853443	3720	4	+	1	15722	16223	502	119849724	119850235	512	69.67
Ptr_Numts_192									4	+	2	1	2586	2586	119850884	119853443	2560	79.4
Ptr_Numts_193	4	-	1422	1807	386	131576303	131576680	378	4	-	1	1422	1807	386	131576303	131576680	378	86.3
Ptr_Numts_194	4	-	85	14997	14913	159680103	159695384	15282	4	-	1	9417	14997	5581	159680103	159685663	5561	73.29
Ptr_Numts_194									4	-	2	85	9112	9028	159686401	159695384	8984	76.95
Ptr_Numts_195	4	+	5177	5283	107	167528172	167528282	111	4	+	1	5177	5283	107	167528172	167528282	111	86.49
Ptr_Numts_196	4	-	13880	13917	38	171731516	171731553	38	4	-	1	13880	13917	38	171731516	171731553	38	100
Ptr_Numts_197	4	-	14757	15130	374	176176874	176177248	375	4	-	1	14757	15130	374	176176874	176177248	375	75.2
Ptr_Numts_198	4	-	14526	15130	605	176179001	176179604	604	4	-	1	14526	15130	605	176179001	176179604	604	76.36
Ptr_Numts_199	4	+	7044	7193	150	183655422	183655571	150	4	+	1	7044	7193	150	183655422	183655571	150	77.33
Ptr_Numts_200	4	-	6605	6786	182	185867916	185868097	182	4	-	1	6605	6786	182	185867916	185868097	182	82.97
Ptr_Numts_201	4	+	151	214	64	189981773	189981836	64	4	+	1	151	214	64	189981773	189981836	64	87.5
Ptr_Numts_202	4	+	14543	14688	146	190166971	190167116	146	4	+	1	14543	14688	146	190166971	190167116	146	98.63
Ptr_Numts_204									4_random	-	2	8812	9554	743	3159458	3160191	734	78.87
Ptr_Numts_207									4_random	-	2	8812	9554	743	3209559	3210293	735	78.23
Ptr_Numts_209									4_random	+	2	543	925	383	3213178	3213563	386	84.6
Ptr_Numts_216	5	-	7410	7634	225	1421748	1421972	225	5	-	1	7410	7634	225	1421748	1421972	225	72.89
Ptr_Numts_217	5	-	5994	7373	1380	5524058	5525557	1500	5	-	1	5994	6572	579	5524058	5524637	580	79.66
Ptr_Numts_217									5	-	2	6462	7373	912	5524649	5525557	909	79.19
Ptr_Numts_218	5	-	6371	6511	141	5525563	5525703	141	5	-	1	6371	6511	141	5525563	5525703	141	82.98
Ptr_Numts_219	5	+	15393	15539	147	8570814	8570967	154	5	+	1	15393	15539	147	8570814	8570967	154	71.15
Ptr_Numts_220	5	+	505	14414	13910	8772469	8775612	3144	5	+	1	14414	16219	1806	8772469	8774297	1829	70.56
Ptr_Numts_220									5	+	2	20	505	486	8775128	8775612	485	81.3
Ptr_Numts_221	5	-	14317	14433	117	18821294	18821410	117	5	-	1	14317	14433	117	18821294	18821410	117	77.78
Ptr_Numts_222	5	+	9408	9463	56	28501384	28501439	56	5	+	1	9408	9463	56	28501384	28501439	56	83.93
Ptr_Numts_223	5	-	4422	4485	64	30547536	30547599	64	5	-	1	4422	4485	64	30547536	30547599	64	82.81
Ptr_Numts_224	5	-	15324	15441	118	36388478	36388596	119	5	-	1	15324	15441	118	36388478	36388596	119	75.83
Ptr_Numts_225	5	+	3240	3726	487	54988765	54989250	486	5	+	1	3240	3726	487	54988765	54989250	486	83.16
Ptr_Numts_226	5	-	2142	2259	118	60361986	60362103	118	5	-	1	2142	2259	118	60361986	60362103	118	99.15
Ptr_Numts_227	5	+	14861	14997	137	84753684	84753826	143	5	+	1	14861	14997	137	84753684	84753826	143	76.22
Ptr_Numts_228	5	-	12799	12863	65	86337310	86337374	65	5	-	1	12799	12863	65	86337310	86337374	65	84.62
Ptr_Numts_229	5	-	13473	13509	37	86709496	86709532	37	5	-	1	13473	13509	37	86709496	86709532	37	97.3
Ptr_Numts_230	5	+	1736	2661	926	88169879	88170573	695	5	+	1	1736	2128	393	88169879	88170270	392	95.93
Ptr_Numts_230									5	+	2	2351	2661	311	88170262	88170573	312	95.19
Ptr_Numts_231	5	-	13833	15451	1619	98619377	98620987	1611	5	-	1	13833	15451	1619	98619377	98620987	1611	71.36
Ptr_Numts_232	5	-	5351	7423	2073	99375822	99378113	2292	5	-	1	6644	7423	780	99375822	99376602	781	75.58
Ptr_Numts_232									5	-	2	5351	6665	1315	99376789	99378113	1325	77.76
Ptr_Numts_233	5	+	5530	10084	4555	100492359	100497045	4687	5	+	1	5530	8101	2572	100492359	100494976	2618	87.89
Ptr_Numts_233									5	+	2	9313	10084	772	100496275	100497045	771	89.38
Ptr_Numts_234	5	+	13929	14601	673	100498495	100499163	669	5	+	1	13929	14601	673	100498495	100499163	669	91.23
Ptr_Numts_235	5	-	4281	4908	628	102742879	102743500	622	5	-	1	4281	4908	628	102742879	102743500	622	93.15
Ptr_Numts_236	5	-	14076	14247	172	107703395	107703566	172	5	-	1	14076	14247	172	107703395	107703566	172	93.6
Ptr_Numts_237	5	+	3009	3218	210	115104949	115105157	209	5	+	1	3009	3218	210	115104949	115105157	209	92.86
Ptr_Numts_238	5	+	1422	1477	56	120526817	120526872	56	5	+	1	1422	1477	56	120526817	120526872	56	94.64
Ptr_Numts_239	5	+	138	16363	16226	122480727	122481062	336	5	+	1	16363	16544	182	122480727	122480912	186	74.87
Ptr_Numts_239									5	+	2	1	138	138	122480925	122481062	138	85.51
Ptr_Numts_240	5	-	11273	11406	134	123806050	123806183	134	5	-	1	11273	11406	134	123806050	123806183	134	77.61
Ptr_Numts_241	5	+	8080	8145	66	124085799	124085864	66	5	+	1	8080	8145	66	124085799	124085864	66	78.79
Ptr_Numts_242	5	+	956	16113	15158	125264279	125265841	1563	5	+	1	16113	16225	113	125264279	125264390	112	76.11
Ptr_Numts_242									5	+	2	1	956	956	125264882	125265841	960	84.46
Ptr_Numts_243	5	+	1063	1237	175	133445087	133445261	175	5	+	1	1063	1237	175	133445087	133445261	175	98.86
Ptr_Numts_244	5	+	340	14772	14433	165155128	165155429	302	5	+	1	14772	14883	112	165155128	165155239	112	75
Ptr_Numts_244									5	+	2	151	340	190	165155239	165155429	191	80.1
Ptr_Numts_245	5	-	233	301	69	172893690	172893758	69	5	-	1	233	301	69	172893690	172893758	69	91.3
Ptr_Numts_247									5_random	+	2	1	371	371	3068653	3069021	369	94.35
Ptr_Numts_249	6	-	2870	2931	62	2079046	2079107	62	6	-	1	2870	2931	62	2079046	2079107	62	95.16
Ptr_Numts_250	6	-	7921	8039	119	4863078	4863196	119	6	-	1	7921	8039	119	4863078	4863196	119	90.76
Ptr_Numts_251	6	-	10796	10880	85	10163706	10163790	85	6	-	1	10796	10880	85	10163706	10163790	85	97.65
Ptr_Numts_252	6	+	14908	15012	105	10163792	10163896	105	6	+	1	14908	15012	105	10163792	10163896	105	97.14
Ptr_Numts_253	6	+	6972	7533	562	25420805	25421363	559	6	+	1	6972	7533	562	25420805	25421363	559	70.85
Ptr_Numts_254	6	-	1268	1349	82	28074142	28074223	82	6	-	1	1268	1349	82	28074142	28074223	82	97.56
Ptr_Numts_255	6	-	8513	9304	792	33386674	33387461	788	6	-	1	8513	9304	792	33386674	33387461	788	79.22
Ptr_Numts_256	6	-	5576	5631	56	43000614	43000669	56	6	-	1	5576	5631	56	43000614	43000669	56	80.36
Ptr_Numts_257	6	-	14303	14355	53	52494494	52494546	53	6	-	1	14303	14355	53	52494494	52494546	53	81.13
Ptr_Numts_258	6	-	12688	12782	95	53154351	53154445	95	6	-	1	12688	12782	95	53154351	53154445	95	85.26
Ptr_Numts_259	6	+	6267	6310	44	54862794	54862837	44	6	+	1	6267	6310	44	54862794	54862837	44	100
Ptr_Numts_260	6	+	14670	14801	132	67411458	67411589	132	6	+	1	14670	14801	132	67411458	67411589	132	88.64
Ptr_Numts_261	6	+	2450	2509	60	75065380	75065439	60	6	+	1	2450	2509	60	75065380	75065439	60	95
Ptr_Numts_262	6	-	16315	16424	110	75675405	75675514	110	6	-	1	16315	16424	110	75675405	75675514	110	79.28
Ptr_Numts_263	6	+	8122	8249	128	89800781	89800908	128	6	+	1	8122	8249	128	89800781	89800908	128	82.81
Ptr_Numts_264	6	+	7923	10039	2117	93028705	93029227	523	6	+	1	7923	8193	271	93028705	93028975	271	84.13
Ptr_Numts_264									6	+	2	9892	10039	148	93029080	93029227	148	83.78
Ptr_Numts_265	6	-	4939	6162	1224	93028975	93029454	480	6	-	1	4939	5044	106	93028975	93029081	107	90.65
Ptr_Numts_265									6	-	2	5935	6162	228	93029227	93029454	228	84.65
Ptr_Numts_266	6	-	14896	15252	357	95830554	95830909	356	6	-	1	14896	15252	357	95830554	95830909	356	72.98
Ptr_Numts_267	6	-	3561	3905	345	95830909	95831253	345	6	-	1	3561	3905	345	95830909	95831253	345	81.45
Ptr_Numts_268	6	+	10938	12505	1568	108649789	108649952	164	6	+	1	12419	12505	87	108649789	108649875	87	98.85
Ptr_Numts_268									6	+	2	10938	11016	79	108649874	108649952	79	98.73
Ptr_Numts_269	6	+	5340	5487	148	121173249	121173396	148	6	+	1	5340	5487	148	121173249	121173396	148	76.35
Ptr_Numts_270	6	-	14585	14700	116	135083949	135084064	116	6	-	1	14585	14700	116	135083949	135084064	116	75.86
Ptr_Numts_271	6	+	14810	15057	248	135436077	135436324	248	6	+	1	14810	15057	248	135436077	135436324	248	83.87
Ptr_Numts_272	6	-	15858	16045	188	143557142	143557328	187	6	-	1	15858	16045	188	143557142	143557328	187	80
Ptr_Numts_273	6	+	9280	9420	141	145577932	145578072	141	6	+	1	9280	9420	141	145577932	145578072	141	84.4
Ptr_Numts_274	6	-	775	1036	262	147263531	147263797	267	6	-	1	775	1036	262	147263531	147263797	267	78.81
Ptr_Numts_275	6	+	6867	11114	4248	156476630	156480882	4253	6	+	1	6867	11114	4248	156476630	156480882	4253	72.54
Ptr_Numts_276	6	+	2513	2586	74	157366046	157366119	74	6	+	1	2513	2586	74	157366046	157366119	74	82.43
Ptr_Numts_277	6	-	12899	13230	332	157738791	157739122	332	6	-	1	12899	13230	332	157738791	157739122	332	90.6
Ptr_Numts_278	6	-	2581	2798	218	159424033	159424250	218	6	-	1	2581	2798	218	159424033	159424250	218	85.32
Ptr_Numts_279	6	-	11707	11758	52	164549265	164549315	51	6	-	1	11707	11758	52	164549265	164549315	51	92.31
Ptr_Numts_280	6	-	9543	9582	40	164623526	164623565	40	6	-	1	9543	9582	40	164623526	164623565	40	97.5
Ptr_Numts_281	6	-	12137	12212	76	170832664	170832739	76	6	-	1	12137	12212	76	170832664	170832739	76	100
Ptr_Numts_282	6	+	289	888	600	172286491	172287065	575	6	+	1	289	888	600	172286491	172287065	575	65.35
Ptr_Numts_286	7	-	14126	16045	1920	23043501	23044450	950	7	-	1	15883	16045	163	23043501	23043663	163	73.96
Ptr_Numts_286									7	-	2	14126	14481	356	23044108	23044450	343	69.1
Ptr_Numts_287	7	+	774	15769	14996	29312566	29314130	1565	7	+	1	15769	16548	780	29312566	29313349	784	88.59
Ptr_Numts_287									7	+	2	1	774	774	29313355	29314130	776	95.88
Ptr_Numts_288	7	+	2175	2254	80	34911927	34912006	80	7	+	1	2175	2254	80	34911927	34912006	80	98.75
Ptr_Numts_289	7	-	4158	4427	270	36662905	36663168	264	7	-	1	4158	4427	270	36662905	36663168	264	75.28
Ptr_Numts_290	7	-	414	524	111	37987521	37987632	112	7	-	1	414	524	111	37987521	37987632	112	79.46
Ptr_Numts_291	7	+	1830	1993	164	46037537	46037700	164	7	+	1	1830	1993	164	46037537	46037700	164	94.51
Ptr_Numts_292	7	+	7475	7560	86	46955470	46955555	86	7	+	1	7475	7560	86	46955470	46955555	86	80.23
Ptr_Numts_293	7	-	15071	15130	60	58696973	58697032	60	7	-	1	15071	15130	60	58696973	58697032	60	85
Ptr_Numts_294	7	-	15852	16045	194	63157797	63157989	193	7	-	1	15852	16045	194	63157797	63157989	193	80.2
Ptr_Numts_295	7	-	6047	11993	5947	63161230	63166578	5349	7	-	1	9626	11993	2368	63161230	63163591	2362	74.21
Ptr_Numts_295									7	-	2	6047	7654	1608	63164977	63166578	1602	76.19
Ptr_Numts_296	7	-	5117	6573	1457	63166680	63168143	1464	7	-	1	5117	6573	1457	63166680	63168143	1464	79.21
Ptr_Numts_297	7	-	2513	11397	8885	63790989	63799996	9008	7	-	1	8080	11397	3318	63790989	63794257	3269	76.54
Ptr_Numts_297									7	-	2	4209	8015	3807	63794392	63798136	3745	75.74
Ptr_Numts_297									7	-	3	3221	4097	877	63799043	63799912	870	79.16
Ptr_Numts_297									7	-	4	2513	2583	71	63799926	63799996	71	80.56
Ptr_Numts_298	7	+	8435	8893	459	67309972	67310453	482	7	+	1	8435	8893	459	67309972	67310453	482	70.95
Ptr_Numts_299	7	+	6591	6957	367	67796514	67797151	638	7	+	1	6591	6741	151	67796514	67796662	149	79.47
Ptr_Numts_299									7	+	2	6720	6957	238	67796913	67797151	239	76.99
Ptr_Numts_300	7	-	10690	10947	258	67972642	67972899	258	7	-	1	10690	10947	258	67972642	67972899	258	77.13
Ptr_Numts_301	7	-	10544	10825	282	67972900	67973181	282	7	-	1	10544	10825	282	67972900	67973181	282	75.53
Ptr_Numts_302	7	-	6932	8159	1228	69080896	69082368	1473	7	-	1	7928	8159	232	69080896	69081127	232	69.4
Ptr_Numts_302									7	-	2	6932	7814	883	69081507	69082368	862	70.88
Ptr_Numts_303	7	-	4648	6949	2302	69082664	69085695	3032	7	-	1	6053	6949	897	69082664	69083561	898	78.29
Ptr_Numts_303									7	-	2	4931	5560	630	69084487	69085096	610	76.41
Ptr_Numts_303									7	-	3	4648	4943	296	69085401	69085695	295	72.64
Ptr_Numts_304	7	-	1999	7028	5030	72702312	72708155	5844	7	-	1	4797	7028	2232	72702312	72704540	2229	95.56
Ptr_Numts_304									7	-	2	2838	4162	1325	72704551	72705875	1325	94.57
Ptr_Numts_304									7	-	3	1999	3474	1476	72706685	72708155	1471	94.65
Ptr_Numts_305	7	-	5064	5149	86	111163992	111164077	86	7	-	1	5064	5149	86	111163992	111164077	86	89.53
Ptr_Numts_306	7	+	12484	15449	2966	112477241	112480676	3436	7	+	1	12484	13433	950	112477241	112478190	950	72.64
Ptr_Numts_306									7	+	2	14956	15449	494	112480186	112480676	491	71.14
Ptr_Numts_307	7	+	485	602	118	116494964	116495081	118	7	+	1	485	602	118	116494964	116495081	118	70.83
Ptr_Numts_308	7	+	4635	4969	335	117475561	117475891	331	7	+	1	4635	4969	335	117475561	117475891	331	74.93
Ptr_Numts_309	7	+	10473	10926	454	117475953	117476402	450	7	+	1	10473	10926	454	117475953	117476402	450	76.37
Ptr_Numts_310	7	-	14996	15135	140	117476404	117476542	139	7	-	1	14996	15135	140	117476404	117476542	139	75
Ptr_Numts_311	7	-	12388	12479	92	133673744	133673835	92	7	-	1	12388	12479	92	133673744	133673835	92	77.42
Ptr_Numts_312	7	+	15008	15208	201	133758265	133758465	201	7	+	1	15008	15208	201	133758265	133758465	201	70.15
Ptr_Numts_313	7	-	11990	12149	160	141830178	141830337	160	7	-	1	11990	12149	160	141830178	141830337	160	81.25
Ptr_Numts_314	7	-	2159	5948	3790	142466938	142471024	4087	7	-	1	2710	5948	3239	142466938	142470160	3223	74.99
Ptr_Numts_314									7	-	2	2159	2718	560	142470463	142471024	562	80.53
Ptr_Numts_315	7	+	2512	15973	13462	143389954	143393204	3251	7	+	1	15973	16222	250	143389954	143390200	247	71.26
Ptr_Numts_315									7	+	2	1	2512	2512	143390691	143393204	2514	83.84
Ptr_Numts_316	7	-	11871	11969	99	147643093	147643191	99	7	-	1	11871	11969	99	147643093	147643191	99	78.79
Ptr_Numts_317	7	-	13751	13917	167	150685030	150685196	167	7	-	1	13751	13917	167	150685030	150685196	167	76.65
Ptr_Numts_318	7	-	1949	2006	58	151970348	151970405	58	7	-	1	1949	2006	58	151970348	151970405	58	89.66
Ptr_Numts_319	7	+	13751	13917	167	154609594	154609763	170	7	+	1	13751	13917	167	154609594	154609763	170	76.47
Ptr_Numts_320	7	+	13751	13917	167	154613917	154614086	170	7	+	1	13751	13917	167	154613917	154614086	170	76.47
Ptr_Numts_321	7	-	15098	15164	67	156987471	156987537	67	7	-	1	15098	15164	67	156987471	156987537	67	95.52
Ptr_Numts_326	8	+	15769	16061	293	340599	340892	294	8	+	1	15769	16061	293	340599	340892	294	92.88
Ptr_Numts_327	8	-	10484	10604	121	9323293	9323413	121	8	-	1	10484	10604	121	9323293	9323413	121	83.47
Ptr_Numts_328	8	+	11062	11361	300	10831609	10831908	300	8	+	1	11062	11361	300	10831609	10831908	300	85.67
Ptr_Numts_329	8	-	13812	13920	109	12163110	12163218	109	8	-	1	13812	13920	109	12163110	12163218	109	81.65
Ptr_Numts_330	8	-	9750	10186	437	14404136	14404565	430	8	-	1	9750	10186	437	14404136	14404565	430	71.2
Ptr_Numts_331	8	+	14207	14657	451	15070226	15070676	451	8	+	1	14207	14657	451	15070226	15070676	451	77.38
Ptr_Numts_332	8	+	8084	8301	218	16817437	16817654	218	8	+	1	8084	8301	218	16817437	16817654	218	84.4
Ptr_Numts_333	8	-	13941	14406	466	24385318	24385783	466	8	-	1	13941	14406	466	24385318	24385783	466	75.54
Ptr_Numts_334	8	-	11675	11769	95	29460181	29460272	92	8	-	1	11675	11769	95	29460181	29460272	92	86.32
Ptr_Numts_335	8	+	5139	15883	10745	29663563	29670155	6593	8	+	1	15883	16045	163	29663563	29663724	162	77.71
Ptr_Numts_335									8	+	2	5	4498	4494	29664394	29668781	4388	76.97
Ptr_Numts_335									8	+	3	4562	5139	578	29669590	29670155	566	74.18
Ptr_Numts_336	8	-	15392	15442	51	33002904	33002954	51	8	-	1	15392	15442	51	33002904	33002954	51	94.12
Ptr_Numts_337	8	+	4395	4486	92	33777268	33777359	92	8	+	1	4395	4486	92	33777268	33777359	92	78.26
Ptr_Numts_338	8	+	2067	2152	86	34109676	34109761	86	8	+	1	2067	2152	86	34109676	34109761	86	83.72
Ptr_Numts_339	8	+	228	290	63	36789890	36789952	63	8	+	1	228	290	63	36789890	36789952	63	95.24
Ptr_Numts_340	8	-	288	327	40	36789948	36789987	40	8	-	1	288	327	40	36789948	36789987	40	92.5
Ptr_Numts_341	8	+	8830	8895	66	37540777	37540842	66	8	+	1	8830	8895	66	37540777	37540842	66	80.3
Ptr_Numts_342	8	-	7921	7977	57	38627962	38628018	57	8	-	1	7921	7977	57	38627962	38628018	57	96.49
Ptr_Numts_343	8	-	80	4551	4472	44777822	44781623	3802	8	-	1	3673	4551	879	44777822	44778694	873	77.13
Ptr_Numts_343									8	-	2	80	2939	2860	44778774	44781623	2850	78.51
Ptr_Numts_344	8	-	14469	16024	1556	44787402	44788973	1572	8	-	1	15817	16024	208	44787402	44787609	208	76.42
Ptr_Numts_344									8	-	2	14469	15437	969	44788008	44788973	966	73.72
Ptr_Numts_345	8	-	12388	12479	92	46376353	46376444	92	8	-	1	12388	12479	92	46376353	46376444	92	82.61
Ptr_Numts_346	8	+	13363	13471	109	46376462	46376570	109	8	+	1	13363	13471	109	46376462	46376570	109	73.64
Ptr_Numts_347	8	+	5688	7859	2172	47844710	47846852	2143	8	+	1	5688	7859	2172	47844710	47846852	2143	90.29
Ptr_Numts_348	8	+	15140	16387	1248	47847050	47848311	1262	8	+	1	15140	16387	1248	47847050	47848311	1262	85.56
Ptr_Numts_349	8	-	14593	14797	205	50817817	50818021	205	8	-	1	14593	14797	205	50817817	50818021	205	83.9
Ptr_Numts_350	8	-	14240	16045	1806	65872760	65874594	1835	8	-	1	15721	16045	325	65872760	65873086	327	74.17
Ptr_Numts_350									8	-	2	14240	15448	1209	65873391	65874594	1204	74.3
Ptr_Numts_351	8	-	7928	10836	2909	65876707	65878595	1889	8	-	1	10051	10836	786	65876707	65877477	771	73.3
Ptr_Numts_351									8	-	2	8569	9245	677	65877487	65878180	694	75.5
Ptr_Numts_351									8	-	3	7928	8246	319	65878276	65878595	320	72.76
Ptr_Numts_352	8	-	4645	5030	386	67401996	67402381	386	8	-	1	4645	5030	386	67401996	67402381	386	75.52
Ptr_Numts_353	8	+	61	204	144	71388694	71388839	146	8	+	1	61	204	144	71388694	71388839	146	91.78
Ptr_Numts_354	8	+	1689	2080	392	74687449	74687841	393	8	+	1	1689	2080	392	74687449	74687841	393	82.74
Ptr_Numts_355	8	-	940	1154	215	75152660	75152872	213	8	-	1	940	1154	215	75152660	75152872	213	87.44
Ptr_Numts_356	8	-	5777	5838	62	87709807	87709868	62	8	-	1	5777	5838	62	87709807	87709868	62	80.65
Ptr_Numts_357	8	+	1	3790	3790	102107664	102111681	4018	8	+	1	1	1769	1769	102107664	102109342	1679	67.88
Ptr_Numts_357									8	+	2	1865	3790	1926	102109743	102111681	1939	68.64
Ptr_Numts_358	8	+	3779	6741	2963	102111982	102115586	3605	8	+	1	3779	4695	917	102111982	102112914	933	65.25
Ptr_Numts_358									8	+	2	4934	5454	521	102113394	102113908	515	72.8
Ptr_Numts_358									8	+	3	5511	6741	1231	102114384	102115586	1203	69.72
Ptr_Numts_359	8	-	4507	6612	2106	110166727	110169516	2790	8	-	1	6437	6612	176	110166727	110166902	176	77.27
Ptr_Numts_359									8	-	2	4507	6096	1590	110167904	110169516	1613	76.22
Ptr_Numts_360	8	-	14400	14643	244	110488293	110488535	243	8	-	1	14400	14643	244	110488293	110488535	243	79.92
Ptr_Numts_361	8	-	6299	6426	128	119690842	119690969	128	8	-	1	6299	6426	128	119690842	119690969	128	85.16
Ptr_Numts_362	8	+	8260	8428	169	122200404	122200573	170	8	+	1	8260	8428	169	122200404	122200573	170	98.24
Ptr_Numts_363	8	+	9581	9924	344	133199106	133199445	340	8	+	1	9581	9924	344	133199106	133199445	340	73.62
Ptr_Numts_364	8	+	4282	6126	1845	133441282	133443122	1841	8	+	1	4282	6126	1845	133441282	133443122	1841	76.82
Ptr_Numts_365	8	-	15611	15684	74	133603293	133603366	74	8	-	1	15611	15684	74	133603293	133603366	74	85.14
Ptr_Numts_366	8	+	12395	12448	54	138912594	138912646	53	8	+	1	12395	12448	54	138912594	138912646	53	83.33
Ptr_Numts_367	8	-	12264	12632	369	139442304	139442670	367	8	-	1	12264	12632	369	139442304	139442670	367	72.27
Ptr_Numts_370	9	-	13637	14118	482	5206970	5207430	461	9	-	1	13637	14118	482	5206970	5207430	461	70.66
Ptr_Numts_371	9	+	704	7363	6660	5207982	5214968	6987	9	+	1	704	2783	2080	5207982	5210045	2064	78.99
Ptr_Numts_371									9	+	2	3238	7363	4126	5210839	5214968	4130	76.42
Ptr_Numts_372	9	+	7337	9308	1972	5215251	5217446	2196	9	+	1	7337	7814	478	5215251	5215705	455	70.95
Ptr_Numts_372									9	+	2	7932	9308	1377	5216077	5217446	1370	76.47
Ptr_Numts_373	9	+	9299	13004	3706	5226520	5230184	3665	9	+	1	9299	13004	3706	5226520	5230184	3665	74.37
Ptr_Numts_374	9	+	1870	1959	90	18766074	18766163	90	9	+	1	1870	1959	90	18766074	18766163	90	88.89
Ptr_Numts_375	9	+	6011	6083	73	19267393	19267466	74	9	+	1	6011	6083	73	19267393	19267466	74	86.49
Ptr_Numts_376	9	+	319	4955		22995020	22999961		9	+	1	319	2790	2472	22995020	22997492	2473	98.3
Ptr_Numts_376									9	+	2	4421	4955	535	22999427	22999961	535	96.7
Ptr_Numts_377	9	-	14242	15748	1507	27823883	27825362	1480	9	-	1	14242	15748	1507	27823883	27825362	1480	84.73
Ptr_Numts_378	9	+	1262	1553	292	32097672	32097935	264	9	+	1	1262	1553	292	32097672	32097935	264	65.77
Ptr_Numts_379	9	+	2512	15973	13462	34306785	34310033	3249	9	+	1	15973	16222	250	34306785	34307031	247	69.53
Ptr_Numts_379									9	+	2	1	2512	2512	34307515	34310033	2519	83.96
Ptr_Numts_380	9	+	14933	15192	260	34574283	34574544	262	9	+	1	14933	15192	260	34574283	34574544	262	77.48
Ptr_Numts_381	9	-	15722	15893	172	35685686	35685858	173	9	-	1	15722	15893	172	35685686	35685858	173	79.31
Ptr_Numts_382	9	-	3166	3309	144	66773815	66773958	144	9	-	1	3166	3309	144	66773815	66773958	144	75.69
Ptr_Numts_383	9	+	13259	13768	510	76864662	76865165	504	9	+	1	13259	13768	510	76864662	76865165	504	74.8
Ptr_Numts_384	9	-	3814	5634	1821	77673018	77674828	1811	9	-	1	3814	5634	1821	77673018	77674828	1811	76.47
Ptr_Numts_385	9	-	426	15830	15405	77675097	77676449	1353	9	-	1	20	426	407	77675097	77675500	404	80.49
Ptr_Numts_385									9	-	2	15830	16045	216	77676234	77676449	216	78.3
Ptr_Numts_386	9	-	3238	3334	97	77742822	77742918	97	9	-	1	3238	3334	97	77742822	77742918	97	80.41
Ptr_Numts_387	9	-	3992	6406	2415	79501130	79503555	2426	9	-	1	3992	6406	2415	79501130	79503555	2426	76.38
Ptr_Numts_388	9	-	8527	9304	778	81374452	81375222	771	9	-	1	8527	9304	778	81374452	81375222	771	78.28
Ptr_Numts_389	9	+	12503	12564	62	84327847	84327908	62	9	+	1	12503	12564	62	84327847	84327908	62	82.26
Ptr_Numts_390	9	+	8527	11113	2587	91302816	91305664	2849	9	+	1	8527	9304	778	91302816	91303586	771	77.51
Ptr_Numts_390									9	+	2	9298	11113	1816	91303884	91305664	1781	73.51
Ptr_Numts_391	9	-	4861	5445	585	91741820	91742441	622	9	-	1	4861	5445	585	91741820	91742441	622	78.4
Ptr_Numts_392	9	+	9819	9869	51	95059678	95059729	52	9	+	1	9819	9869	51	95059678	95059729	52	88.46
Ptr_Numts_393	9	-	9357	9766	410	101075829	101076238	410	9	-	1	9357	9766	410	101075829	101076238	410	76.83
Ptr_Numts_394	9	-	9357	9766	410	101077274	101077683	410	9	-	1	9357	9766	410	101077274	101077683	410	76.83
Ptr_Numts_395	9	+	13254	13457	204	102378558	102378761	204	9	+	1	13254	13457	204	102378558	102378761	204	73.53
Ptr_Numts_396	9	+	4626	4873	248	108725739	108725979	241	9	+	1	4626	4873	248	108725739	108725979	241	74.6
Ptr_Numts_397	9	-	4472	4641	170	111087997	111088166	170	9	-	1	4472	4641	170	111087997	111088166	170	78.24
Ptr_Numts_398	9	+	12387	12458	72	116285096	116285169	74	9	+	1	12387	12458	72	116285096	116285169	74	77.3
Ptr_Numts_399	9	-	9002	9083	82	126316127	126316208	82	9	-	1	9002	9083	82	126316127	126316208	82	80.49
Ptr_Numts_400	9	+	2186	2260	75	129753531	129753605	75	9	+	1	2186	2260	75	129753531	129753605	75	88
Ptr_Numts_401	9	-	1216	1332	117	133506428	133506544	117	9	-	1	1216	1332	117	133506428	133506544	117	77.97
Ptr_Numts_409	10	+	12436	12602	167	2346236	2346401	166	10	+	1	12436	12602	167	2346236	2346401	166	80.24
Ptr_Numts_410	10	-	15393	15448	56	17840289	17840345	57	10	-	1	15393	15448	56	17840289	17840345	57	84.48
Ptr_Numts_411	10	+	1729	4723	2995	20215450	20217474	2025	10	+	1	1729	2263	535	20215450	20215987	538	82.75
Ptr_Numts_411									10	+	2	3605	4723	1119	20216335	20217474	1140	76.43
Ptr_Numts_412	10	-	2643	2939	297	20216044	20216334	291	10	-	1	2643	2939	297	20216044	20216334	291	75.79
Ptr_Numts_413	10	+	3118	3380	263	21315762	21316024	263	10	+	1	3118	3380	263	21315762	21316024	263	71.48
Ptr_Numts_414	10	+	9041	9215	175	21352860	21353034	175	10	+	1	9041	9215	175	21352860	21353034	175	77.71
Ptr_Numts_415	10	-	13840	14080	241	25483913	25484457	545	10	-	1	13931	14080	150	25483913	25484061	149	73.33
Ptr_Numts_415									10	-	2	13840	13938	99	25484359	25484457	99	80.81
Ptr_Numts_416	10	+	2027	2099	73	26263783	26263855	73	10	+	1	2027	2099	73	26263783	26263855	73	90.41
Ptr_Numts_417	10	+	1934	2092	159	27458761	27458919	159	10	+	1	1934	2092	159	27458761	27458919	159	88.5
Ptr_Numts_418	10	-	6578	6634	57	31295377	31295433	57	10	-	1	6578	6634	57	31295377	31295433	57	87.72
Ptr_Numts_419	10	-	9704	10123	420	33760276	33760689	414	10	-	1	9704	10123	420	33760276	33760689	414	68.16
Ptr_Numts_420	10	+	763	877	115	37022671	37022787	117	10	+	1	763	877	115	37022671	37022787	117	78.63
Ptr_Numts_421	10	-	11062	13358	2297	37247902	37250195	2294	10	-	1	11062	13358	2297	37247902	37250195	2294	74.99
Ptr_Numts_422	10	-	1120	3293	2174	38454093	38456252	2160	10	-	1	1120	3293	2174	38454093	38456252	2160	78.73
Ptr_Numts_423	10	+	1	2583	2583	54442538	54445446	2909	10	+	1	1	2236	2236	54442538	54444783	2246	77.52
Ptr_Numts_423									10	+	2	2220	2583	364	54445085	54445446	362	80.5
Ptr_Numts_424	10	-	7509	7624	116	68193328	68193443	116	10	-	1	7509	7624	116	68193328	68193443	116	75.86
Ptr_Numts_425	10	-	2711	8452	5742	68649652	68656228	6577	10	-	1	4890	8452	3563	68649652	68653133	3482	73.63
Ptr_Numts_425									10	-	2	3921	4851	931	68653791	68654703	913	70.3
Ptr_Numts_425									10	-	3	2711	3906	1196	68655036	68656228	1193	74.62
Ptr_Numts_426	10	+	5223	5289	67	78722292	78722359	68	10	+	1	5223	5289	67	78722292	78722359	68	89.71
Ptr_Numts_427	10	+	5029	5081	53	83730364	83730417	54	10	+	1	5029	5081	53	83730364	83730417	54	83.33
Ptr_Numts_428	10	+	1600	1671	72	85163057	85163129	73	10	+	1	1600	1671	72	85163057	85163129	73	95.89
Ptr_Numts_429	10	+	11914	12354	441	90061157	90061595	439	10	+	1	11914	12354	441	90061157	90061595	439	75.96
Ptr_Numts_430	10	-	11216	11578	363	94992962	94993319	358	10	-	1	11216	11578	363	94992962	94993319	358	66.48
Ptr_Numts_431	10	-	10727	11178	452	95003585	95004036	452	10	-	1	10727	11178	452	95003585	95004036	452	74.67
Ptr_Numts_432	10	-	10727	11593	867	95166401	95167263	863	10	-	1	10727	11593	867	95166401	95167263	863	72.7
Ptr_Numts_433	10	+	10947	11056	110	96927732	96927841	110	10	+	1	10947	11056	110	96927732	96927841	110	77.27
Ptr_Numts_434	10	-	7696	8231	536	100402495	100403030	536	10	-	1	7696	8231	536	100402495	100403030	536	83.96
Ptr_Numts_435	10	-	16326	16426	101	113558243	113558342	100	10	-	1	16326	16426	101	113558243	113558342	100	80.2
Ptr_Numts_436	10	+	2774	2942	169	120604798	120604967	170	10	+	1	2774	2942	169	120604798	120604967	170	75.88
Ptr_Numts_437	10	+	3773	3841	69	131253650	131253718	69	10	+	1	3773	3841	69	131253650	131253718	69	85.51
Ptr_Numts_438	10	-	10786	10929	144	134967794	134967937	144	10	-	1	10786	10929	144	134967794	134967937	144	99.31
Ptr_Numts_441	11	-	2311	2406	96	6356372	6356463	92	11	-	1	2311	2406	96	6356372	6356463	92	81.44
Ptr_Numts_442	11	-	458	2391	1934	10450141	10452067	1927	11	-	1	458	2391	1934	10450141	10452067	1927	94.42
Ptr_Numts_443	11	-	2116	16500	14385	10452079	10454251	2173	11	-	1	1	2116	2116	10452079	10454197	2119	95.14
Ptr_Numts_443									11	-	2	16500	16552	53	10454198	10454251	54	92.59
Ptr_Numts_444	11	-	15711	15801	91	31747538	31747628	91	11	-	1	15711	15801	91	31747538	31747628	91	81.32
Ptr_Numts_445	11	+	6227	7221	995	40128458	40129448	991	11	+	1	6227	7221	995	40128458	40129448	991	76.95
Ptr_Numts_446	11	+	7950	8031	82	42220649	42220730	82	11	+	1	7950	8031	82	42220649	42220730	82	92.68
Ptr_Numts_447	11	+	12673	12870	198	47869236	47869433	198	11	+	1	12673	12870	198	47869236	47869433	198	86.87
Ptr_Numts_448	11	+	2799	3309	511	49498720	49499230	511	11	+	1	2799	3309	511	49498720	49499230	511	75.2
Ptr_Numts_449	11	+	15818	15987	170	62581604	62581774	171	11	+	1	15818	15987	170	62581604	62581774	171	76.44
Ptr_Numts_450	11	-	15310	15446	137	72935063	72935201	139	11	-	1	15310	15446	137	72935063	72935201	139	80.71
Ptr_Numts_451	11	+	9238	15004	5767	80078855	80084629	5775	11	+	1	9238	15004	5767	80078855	80084629	5775	73.4
Ptr_Numts_452	11	+	4168	4312	145	83124221	83124364	144	11	+	1	4168	4312	145	83124221	83124364	144	71.72
Ptr_Numts_453	11	-	581	13832	13252	86449085	86452020	2936	11	-	1	20	581	562	86449085	86449644	560	82.3
Ptr_Numts_453									11	-	2	15721	15889	169	86449657	86449828	172	72.99
Ptr_Numts_453									11	-	3	15281	15448	168	86450098	86450265	168	81.7
Ptr_Numts_453									11	-	4	13832	15295	1464	86450581	86452020	1440	74.81
Ptr_Numts_454	11	-	3167	3309	143	88560610	88560752	143	11	-	1	3167	3309	143	88560610	88560752	143	75.52
Ptr_Numts_455	11	+	1828	1948	121	90436778	90436898	121	11	+	1	1828	1948	121	90436778	90436898	121	99.17
Ptr_Numts_456	11	-	1474	9196	7723	102063799	102071362	7564	11	-	1	1474	9196	7723	102063799	102071362	7564	74.81
Ptr_Numts_457	11	-	1	3066	3066	102071364	102072892	1529	11	-	1	3013	3066	54	102071364	102071417	54	83.33
Ptr_Numts_457									11	-	2	1	1459	1459	102071446	102072892	1447	79.57
Ptr_Numts_458	11	-	14859	15029	171	109634001	109634171	171	11	-	1	14859	15029	171	109634001	109634171	171	86.55
Ptr_Numts_459	11	+	11961	12030	70	124904243	124904312	70	11	+	1	11961	12030	70	124904243	124904312	70	80
Ptr_Numts_460	11	+	5095	5146	52	127098866	127098917	52	11	+	1	5095	5146	52	127098866	127098917	52	90.38
Ptr_Numts_461	11	-	1435	1477	43	133026730	133026772	43	11	-	1	1435	1477	43	133026730	133026772	43	86.5
Ptr_Numts_468	12	-	7472	7610	139	7921574	7921714	141	12	-	1	7472	7610	139	7921574	7921714	141	70.21
Ptr_Numts_469	12	+	5106	5416	311	7921950	7922267	318	12	+	1	5106	5416	311	7921950	7922267	318	73.23
Ptr_Numts_470	12	-	6184	6415	232	7939163	7939394	232	12	-	1	6184	6415	232	7939163	7939394	232	71.24
Ptr_Numts_471	12	-	5738	5838	101	7948733	7948833	101	12	-	1	5738	5838	101	7948733	7948833	101	80.2
Ptr_Numts_472	12	-	5553	5835	283	9779618	9779893	276	12	-	1	5553	5835	283	9779618	9779893	276	70.93
Ptr_Numts_473	12	+	1515	1724	210	12695627	12695837	211	12	+	1	1515	1724	210	12695627	12695837	211	94.79
Ptr_Numts_474	12	-	3659	3726	68	26734353	26734420	68	12	-	1	3659	3726	68	26734353	26734420	68	94.12
Ptr_Numts_475	12	-	6709	7020	312	33032628	33032940	313	12	-	1	6709	7020	312	33032628	33032940	313	96.49
Ptr_Numts_476	12	+	2794	4492	1699	48169765	48171443	1679	12	+	1	2794	4492	1699	48169765	48171443	1679	72.4
Ptr_Numts_477	12	+	4172	4249	78	48915788	48915869	82	12	+	1	4172	4249	78	48915788	48915869	82	77.11
Ptr_Numts_478	12	-	6056	6430	375	49594207	49594580	374	12	-	1	6056	6430	375	49594207	49594580	374	80.5
Ptr_Numts_479	12	-	13931	15030	1100	57645370	57646447	1078	12	-	1	13931	15030	1100	57645370	57646447	1078	71.27
Ptr_Numts_480	12	-	12880	13919	1040	57648847	57649947	1101	12	-	1	13385	13919	535	57648847	57649377	531	65.37
Ptr_Numts_480									12	-	2	12880	13343	464	57649484	57649947	464	70.97
Ptr_Numts_481	12	-	5553	5780	228	57893775	57893998	224	12	-	1	5553	5780	228	57893775	57893998	224	71.55
Ptr_Numts_482	12	+	4929	5150	222	62425056	62425280	225	12	+	1	4929	5150	222	62425056	62425280	225	80.53
Ptr_Numts_483	12	-	1141	1240	100	67020279	67020378	100	12	-	1	1141	1240	100	67020279	67020378	100	87
Ptr_Numts_484	12	+	10088	10157	70	72926571	72926640	70	12	+	1	10088	10157	70	72926571	72926640	70	94.29
Ptr_Numts_485	12	-	3540	3770	231	104201685	104201915	231	12	-	1	3540	3770	231	104201685	104201915	231	97.4
Ptr_Numts_486	12	+	14188	14542	355	109395818	109396170	353	12	+	1	14188	14542	355	109395818	109396170	353	71.83
Ptr_Numts_487	12	-	12906	12968	63	115589361	115589423	63	12	-	1	12906	12968	63	115589361	115589423	63	80.95
Ptr_Numts_488	12	+	12726	12863	138	126201267	126201404	138	12	+	1	12726	12863	138	126201267	126201404	138	78.99
Ptr_Numts_489	12	-	3795	3906	112	128527945	128528056	112	12	-	1	3795	3906	112	128527945	128528056	112	90.18
Ptr_Numts_490	12	-	11562	11766	205	132347708	132347912	205	12	-	1	11562	11766	205	132347708	132347912	205	82.93
Ptr_Numts_491	13	+	11189	11258	70	19264739	19264808	70	13	+	1	11189	11258	70	19264739	19264808	70	98.57
Ptr_Numts_492	13	-	9503	9628	126	21657242	21657367	126	13	-	1	9503	9628	126	21657242	21657367	126	80.16
Ptr_Numts_493	13	-	15231	15349	119	23351979	23352097	119	13	-	1	15231	15349	119	23351979	23352097	119	82.35
Ptr_Numts_494	13	-	8973	9035	63	30008200	30008262	63	13	-	1	8973	9035	63	30008200	30008262	63	77.78
Ptr_Numts_495	13	+	3626	3833	208	35841459	35841666	208	13	+	1	3626	3833	208	35841459	35841666	208	86.54
Ptr_Numts_496	13	-	1514	1804	291	47451341	47451626	286	13	-	1	1514	1804	291	47451341	47451626	286	77.21
Ptr_Numts_497	13	+	1908	2080	173	49894833	49895003	171	13	+	1	1908	2080	173	49894833	49895003	171	71.82
Ptr_Numts_498	13	+	12430	12595	166	53765974	53766138	165	13	+	1	12430	12595	166	53765974	53766138	165	78.92
Ptr_Numts_499	13	+	2318	2490	173	56580765	56580937	173	13	+	1	2318	2490	173	56580765	56580937	173	88.44
Ptr_Numts_500	13	+	7456	7794	339	57098773	57099081	309	13	+	1	7456	7794	339	57098773	57099081	309	68.73
Ptr_Numts_501	13	-	16488	16530	43	60874854	60874896	43	13	-	1	16488	16530	43	60874854	60874896	43	95.35
Ptr_Numts_502	13	-	9289	9457	169	75865851	75866019	169	13	-	1	9289	9457	169	75865851	75866019	169	85.21
Ptr_Numts_503	13	+	10359	13751	3393	84992772	84996581	3810	13	+	1	10359	12196	1838	84992772	84994650	1879	69.7
Ptr_Numts_503									13	+	2	12205	13751	1547	84995039	84996581	1543	70.3
Ptr_Numts_504	13	+	12678	13235	558	89154338	89154891	554	13	+	1	12678	13235	558	89154338	89154891	554	72.81
Ptr_Numts_505	13	+	12469	16045	3577	96428128	96432116	3989	13	+	1	12469	12758	290	96428128	96428415	288	77.93
Ptr_Numts_505									13	+	2	12743	13226	484	96428706	96429180	475	72.11
Ptr_Numts_505									13	+	3	13273	15407	2135	96429283	96431403	2121	73.99
Ptr_Numts_505									13	+	4	15710	16045	336	96431768	96432116	349	71.95
Ptr_Numts_506	13	+	6889	7036	148	97437586	97437733	148	13	+	1	6889	7036	148	97437586	97437733	148	84.46
Ptr_Numts_507	13	-	10493	10536	44	108063771	108063814	44	13	-	1	10493	10536	44	108063771	108063814	44	86.36
Ptr_Numts_508	13	-	3792	3979	188	113423932	113424119	188	13	-	1	3792	3979	188	113423932	113424119	188	97.34
Ptr_Numts_510	14	+	13706	13790	85	20108117	20108201	85	14	+	1	13706	13790	85	20108117	20108201	85	95.29
Ptr_Numts_511	14	-	1430	1498	69	22384459	22384526	68	14	-	1	1430	1498	69	22384459	22384526	68	92.75
Ptr_Numts_512	14	+	1328	1397	70	24409717	24409786	70	14	+	1	1328	1397	70	24409717	24409786	70	100
Ptr_Numts_513	14	-	4778	5081	304	43040393	43040696	304	14	-	1	4778	5081	304	43040393	43040696	304	94.41
Ptr_Numts_514	14	-	1	406	406	50811671	50812079	409	14	-	1	1	406	406	50811671	50812079	409	79.95
Ptr_Numts_515	14	-	4731	4805	75	78682672	78682745	74	14	-	1	4731	4805	75	78682672	78682745	74	77.33
Ptr_Numts_516	14	-	1786	16157	14372	83531231	83533594	2364	14	-	1	1	1786	1786	83531231	83533005	1775	76.71
Ptr_Numts_516									14	-	2	16157	16223	67	83533528	83533594	67	80.88
Ptr_Numts_517	14	+	1246	2732	1487	84122491	84123986	1496	14	+	1	1246	2732	1487	84122491	84123986	1496	80.77
Ptr_Numts_518	14	+	10787	14830	4044	84123991	84128255	4265	14	+	1	10787	11749	963	84123991	84124969	979	72.47
Ptr_Numts_518									14	+	2	11845	13742	1898	84124975	84126864	1890	72.91
Ptr_Numts_518									14	+	3	13832	14830	999	84127263	84128255	993	76.18
Ptr_Numts_519	14	+	8136	8250	115	95458483	95458597	115	14	+	1	8136	8250	115	95458483	95458597	115	81.74
Ptr_Numts_520	15	-	8080	8138	59	28560552	28560610	59	15	-	1	8080	8138	59	28560552	28560610	59	83.5
Ptr_Numts_521	15	+	9070	9469	400	31226404	31226803	400	15	+	1	9070	9469	400	31226404	31226803	400	78.5
Ptr_Numts_522	15	+	9070	9469	400	31228907	31229303	397	15	+	1	9070	9469	400	31228907	31229303	397	78
Ptr_Numts_523	15	+	9070	9469	400	31265099	31265498	400	15	+	1	9070	9469	400	31265099	31265498	400	78.75
Ptr_Numts_524	15	+	3203	3389	187	32275322	32275506	185	15	+	1	3203	3389	187	32275322	32275506	185	77.1
Ptr_Numts_525	15	-	11102	12552	1451	37097683	37099128	1446	15	-	1	11102	12552	1451	37097683	37099128	1446	76.36
Ptr_Numts_526	15	-	11078	11203	126	38161519	38161644	126	15	-	1	11078	11203	126	38161519	38161644	126	81.75
Ptr_Numts_527	15	-	14648	14693	46	41372545	41372590	46	15	-	1	14648	14693	46	41372545	41372590	46	95.65
Ptr_Numts_528	15	+	12395	12612	218	43550975	43551192	218	15	+	1	12395	12612	218	43550975	43551192	218	78.8
Ptr_Numts_529	15	-	12623	12710	88	45718128	45718215	88	15	-	1	12623	12710	88	45718128	45718215	88	79.55
Ptr_Numts_530	15	-	10778	10836	59	55243475	55243533	59	15	-	1	10778	10836	59	55243475	55243533	59	89.83
Ptr_Numts_531	15	+	9040	13998	4959	55614706	55619409	4704	15	+	1	9040	10437	1398	55614706	55616053	1348	74.2
Ptr_Numts_531									15	+	2	10646	13998	3353	55616085	55619409	3325	73.16
Ptr_Numts_532	15	+	14596	14678	83	61791096	61791178	83	15	+	1	14596	14678	83	61791096	61791178	83	97.59
Ptr_Numts_533	15	+	1593	1635	43	64734316	64734358	43	15	+	1	1593	1635	43	64734316	64734358	43	93.2
Ptr_Numts_534	15	+	9163	9227	65	89349418	89349482	65	15	+	1	9163	9227	65	89349418	89349482	65	78.46
Ptr_Numts_535	16	-	1614	7103	5490	3475521	3480877	5357	16	-	1	5282	7103	1822	3475521	3477321	1801	77.71
Ptr_Numts_535									16	-	2	2242	4020	1779	3478158	3479934	1777	77.31
Ptr_Numts_535									16	-	3	1614	2236	623	3480261	3480877	617	80.19
Ptr_Numts_536	16	+	3393	3438	46	6090048	6090093	46	16	+	1	3393	3438	46	6090048	6090093	46	97.83
Ptr_Numts_537	16	+	2430	2488	59	7244214	7244272	59	16	+	1	2430	2488	59	7244214	7244272	59	84.75
Ptr_Numts_538	16	-	7931	14853	6923	11034076	11039894	5819	16	-	1	13910	14853	944	11034076	11035000	925	76.69
Ptr_Numts_538									16	-	2	12754	13240	487	11034998	11035484	487	71.84
Ptr_Numts_538									16	-	3	7931	11142	3212	11036692	11039894	3203	75.5
Ptr_Numts_539	16	+	1087	1265	179	14029519	14029699	181	16	+	1	1087	1265	179	14029519	14029699	181	74.59
Ptr_Numts_540	16	+	9783	9870	88	14409316	14409404	89	16	+	1	9783	9870	88	14409316	14409404	89	79.78
Ptr_Numts_541	16	-	14448	14563	116	14993246	14993361	116	16	-	1	14448	14563	116	14993246	14993361	116	95.69
Ptr_Numts_542	16	+	6346	6415	70	14993361	14993430	70	16	+	1	6346	6415	70	14993361	14993430	70	98.57
Ptr_Numts_543	16	-	11638	13057	1420	20801418	20802836	1419	16	-	1	11638	13057	1420	20801418	20802836	1419	74.88
Ptr_Numts_544	16	-	16103	16227	125	69963897	69964020	124	16	-	1	16103	16227	125	69963897	69964020	124	90.4
Ptr_Numts_545	16	-	2072	2137	66	70525044	70525109	66	16	-	1	2072	2137	66	70525044	70525109	66	81.82
Ptr_Numts_546	16	-	13324	16045	2722	82280420	82283335	2916	16	-	1	15721	16045	325	82280420	82280745	326	72.46
Ptr_Numts_546									16	-	2	13700	15235	1536	82281577	82283112	1536	74.1
Ptr_Numts_546									16	-	3	13324	13498	175	82283160	82283335	176	70.6
Ptr_Numts_547	16	+	9681	9749	69	84696136	84696204	69	16	+	1	9681	9749	69	84696136	84696204	69	98.55
Ptr_Numts_549	17	+	1684	2013	330	21512926	21513249	324	17	+	1	1684	2013	330	21512926	21513249	324	81.33
Ptr_Numts_550	17	-	12540	12618	79	28361653	28361731	79	17	-	1	12540	12618	79	28361653	28361731	79	91.14
Ptr_Numts_551	17	-	6327	7597	1271	34194701	34195970	1270	17	-	1	6327	7597	1271	34194701	34195970	1270	84.1
Ptr_Numts_552	17	-	3126	3919	794	34198361	34199153	793	17	-	1	3126	3919	794	34198361	34199153	793	83
Ptr_Numts_553	17	-	350	16315	15966	34201275	34201935	661	17	-	1	1	350	350	34201275	34201626	352	85.8
Ptr_Numts_553									17	-	2	16315	16426	112	34201824	34201935	112	79.65
Ptr_Numts_554	17	-	2679	5809	3131	36679199	36683020	3822	17	-	1	4361	5809	1449	36679199	36680646	1448	77.9
Ptr_Numts_554									17	-	2	2679	4020	1342	36681698	36683020	1323	78.2
Ptr_Numts_555	17	-	1507	2692	1186	36683330	36684677	1348	17	-	1	2349	2692	344	36683330	36683676	347	85.1
Ptr_Numts_555									17	-	2	1507	1576	70	36684608	36684677	70	84.29
Ptr_Numts_556	17	-	1516	15818	14303	36684998	36687430	2433	17	-	1	1	1516	1516	36684998	36686511	1514	80.99
Ptr_Numts_556									17	-	2	15818	16044	227	36687204	36687430	227	78.88
Ptr_Numts_557	17	+	8109	8311	203	37180217	37180416	200	17	+	1	8109	8311	203	37180217	37180416	200	78.33
Ptr_Numts_558	17	+	8213	8294	82	37183058	37183139	82	17	+	1	8213	8294	82	37183058	37183139	82	78.5
Ptr_Numts_559	17	-	16025	16094	70	41418401	41418470	70	17	-	1	16025	16094	70	41418401	41418470	70	100
Ptr_Numts_560	17	-	11683	11757	75	54007861	54007934	74	17	-	1	11683	11757	75	54007861	54007934	74	84
Ptr_Numts_561	17	-	2038	2088	51	55732342	55732392	51	17	-	1	2038	2088	51	55732342	55732392	51	88.24
Ptr_Numts_562	17	-	11427	11500	74	60373575	60373648	74	17	-	1	11427	11500	74	60373575	60373648	74	85.14
Ptr_Numts_563	17	+	8754	8986	233	62662523	62662755	233	17	+	1	8754	8986	233	62662523	62662755	233	78.54
Ptr_Numts_564	17	+	9288	9794	507	68286892	68287386	495	17	+	1	9288	9794	507	68286892	68287386	495	68.3
Ptr_Numts_567									17_random	+	2	7563	9329	1767	4025213	4026978	1766	82.5
Ptr_Numts_567									17_random	+	3	9624	10530	907	4027380	4028286	907	79.58
Ptr_Numts_569	18	+	1342	1481	140	1642133	1642272	140	18	+	1	1342	1481	140	1642133	1642272	140	97.14
Ptr_Numts_570	18	-	6989	7056	68	2355909	2355976	68	18	-	1	6989	7056	68	2355909	2355976	68	88.24
Ptr_Numts_571	18	-	10791	10861	71	24570163	24570233	71	18	-	1	10791	10861	71	24570163	24570233	71	81.69
Ptr_Numts_572	18	+	10685	11038	354	46929763	46930113	351	18	+	1	10685	11038	354	46929763	46930113	351	75.63
Ptr_Numts_573	18	-	5931	5997	67	51407209	51407275	67	18	-	1	5931	5997	67	51407209	51407275	67	83.58
Ptr_Numts_574	18	+	14705	14751	47	64417882	64417928	47	18	+	1	14705	14751	47	64417882	64417928	47	87.23
Ptr_Numts_575	18	-	15353	15416	64	69214911	69214974	64	18	-	1	15353	15416	64	69214911	69214974	64	92.19
Ptr_Numts_578	19	-	3613	4331	719	12427518	12428233	716	19	-	1	3613	4331	719	12427518	12428233	716	69.8
Ptr_Numts_579	19	-	1839	2903	1065	12436366	12437007	642	19	-	1	2807	2903	97	12436366	12436462	97	72.16
Ptr_Numts_579									19	-	2	1839	2261	423	12436600	12437007	408	71.23
Ptr_Numts_580	19	-	3078	3459	382	12546902	12547256	355	19	-	1	3078	3459	382	12546902	12547256	355	68.6
Ptr_Numts_581	19	+	4212	4848	637	12858233	12858864	632	19	+	1	4212	4848	637	12858233	12858864	632	67.91
Ptr_Numts_582	19	+	7311	8711	1401	12861049	12863525	2477	19	+	1	7311	7638	328	12861049	12861373	325	68.9
Ptr_Numts_582									19	+	2	8140	8711	572	12862963	12863525	563	73.47
Ptr_Numts_583	19	-	9864	9925	62	15320630	15320691	62	19	-	1	9864	9925	62	15320630	15320691	62	98.39
Ptr_Numts_584	19	+	254	328	75	33028785	33028859	75	19	+	1	254	328	75	33028785	33028859	75	86.67
Ptr_Numts_585	19	+	405	476	72	35352394	35352465	72	19	+	1	405	476	72	35352394	35352465	72	84.72
Ptr_Numts_586	19	+	10465	13217	2753	43071546	43075846	4301	19	+	1	10465	11181	717	43071546	43072269	724	64.43
Ptr_Numts_586									19	+	2	11626	11756	131	43073692	43073820	129	74.51
Ptr_Numts_586									19	+	3	11929	12299	371	43073947	43074331	385	79.39
Ptr_Numts_586									19	+	4	12589	13217	629	43075229	43075846	618	66.92
Ptr_Numts_587	19	-	11640	11739	100	43072869	43072967	99	19	-	1	11640	11739	100	43072869	43072967	99	68.4
Ptr_Numts_588	19	+	5	1394	1390	43077600	43078976	1377	19	+	1	5	1394	1390	43077600	43078976	1377	68.11
Ptr_Numts_589	19	+	5732	6673	942	43080925	43081814	890	19	+	1	5732	6673	942	43080925	43081814	890	69.9
Ptr_Numts_590	19	-	6503	6737	235	47676773	47677007	235	19	-	1	6503	6737	235	47676773	47677007	235	79.15
Ptr_Numts_591	19	+	3162	3243	82	49734530	49734611	82	19	+	1	3162	3243	82	49734530	49734611	82	81.71
Ptr_Numts_592	19	-	13808	13867	60	49734609	49734669	61	19	-	1	13808	13867	60	49734609	49734669	61	88.52
Ptr_Numts_593	19	+	6653	6701	49	51783353	51783401	49	19	+	1	6653	6701	49	51783353	51783401	49	83.67
Ptr_Numts_594	19	+	6631	6830	200	56992475	56992674	200	19	+	1	6631	6830	200	56992475	56992674	200	98.5
Ptr_Numts_595	19	+	9636	9762	127	56992685	56992811	127	19	+	1	9636	9762	127	56992685	56992811	127	98.43
Ptr_Numts_596	19	-	13405	13906	502	62539344	62540160	817	19	-	1	13832	13906	75	62539344	62539425	82	75.61
Ptr_Numts_596									19	-	2	13405	13730	326	62539836	62540160	325	67.28
Ptr_Numts_597	19	+	11328	11945	618	62774645	62775262	618	19	+	1	11328	11945	618	62774645	62775262	618	69.84
Ptr_Numts_598	20	+	2499	2573	75	2085892	2085966	75	20	+	1	2499	2573	75	2085892	2085966	75	80
Ptr_Numts_599	20	-	517	583	67	2292363	2292429	67	20	-	1	517	583	67	2292363	2292429	67	80.6
Ptr_Numts_600	20	+	5588	5919	332	5880805	5881128	324	20	+	1	5588	5919	332	5880805	5881128	324	74.1
Ptr_Numts_601	20	+	4182	4364	183	7807458	7807640	183	20	+	1	4182	4364	183	7807458	7807640	183	79.78
Ptr_Numts_602	20	+	9074	9454	381	31760458	31760828	371	20	+	1	9074	9454	381	31760458	31760828	371	71.99
Ptr_Numts_603	20	-	2155	3706	1552	55024810	55026343	1534	20	-	1	2155	3706	1552	55024810	55026343	1534	77.2
Ptr_Numts_604	20	-	2249	15931	13683	55026935	55029906	2972	20	-	1	1	2249	2249	55026935	55029146	2212	77.91
Ptr_Numts_604									20	-	2	15931	16045	115	55029794	55029906	113	82.5
Ptr_Numts_605	20	-	7127	7598	472	58178466	58178937	472	20	-	1	7127	7598	472	58178466	58178937	472	71.19
Ptr_Numts_606	21	-	6989	7056	68	14116161	14116228	68	21	-	1	6989	7056	68	14116161	14116228	68	88.24
Ptr_Numts_607	21	-	4360	4456	97	16570329	16570425	97	21	-	1	4360	4456	97	16570329	16570425	97	84.54
Ptr_Numts_608	21	+	12793	12890	98	24764269	24764366	98	21	+	1	12793	12890	98	24764269	24764366	98	78.57
Ptr_Numts_609	21	-	3928	5863	1936	35636867	35638748	1882	21	-	1	3928	5863	1936	35636867	35638748	1882	67.4
Ptr_Numts_610	21	-	11676	14845	3170	44115830	44120327	4498	21	-	1	14593	14845	253	44115830	44116081	252	67.98
Ptr_Numts_610									21	-	2	14192	14591	400	44117242	44117628	387	66.83
Ptr_Numts_610									21	-	3	13844	14159	316	44117975	44118288	314	71.84
Ptr_Numts_610									21	-	4	13491	13651	161	44118799	44118950	152	70.19
Ptr_Numts_610									21	-	5	11928	12360	433	44119670	44120077	408	68.5
Ptr_Numts_610									21	-	6	11676	11769	94	44120237	44120327	91	86.17
Ptr_Numts_611	21	-	5412	5608	197	45026523	45026719	197	21	-	1	5412	5608	197	45026523	45026719	197	88.83
Ptr_Numts_612	22	-	3167	3305	139	15738707	15738845	139	22	-	1	3167	3305	139	15738707	15738845	139	76.26
Ptr_Numts_613	22	+	3009	3895	887	22552065	22553813	1749	22	+	1	3009	3434	426	22552065	22552492	428	78.79
Ptr_Numts_613									22	+	2	3446	3895	450	22553356	22553813	458	77.54
Ptr_Numts_614	22	-	14192	14532	341	31792061	31792400	340	22	-	1	14192	14532	341	31792061	31792400	340	79.18
Ptr_Numts_615	22	-	14372	14614	243	32743449	32743691	243	22	-	1	14372	14614	243	32743449	32743691	243	95.47
Ptr_Numts_616	22	+	6578	9303	2726	35104305	35107647	3343	22	+	1	6578	7079	502	35104305	35104817	513	72.87
Ptr_Numts_616									22	+	2	7255	8592	1338	35105318	35106618	1301	66.2
Ptr_Numts_616									22	+	3	8582	9303	722	35106911	35107647	737	69.84
Ptr_Numts_617	22	+	14814	15006	193	35107663	35107855	193	22	+	1	14814	15006	193	35107663	35107855	193	71.65
Ptr_Numts_618	22	+	6715	6778	64	40803503	40803566	64	22	+	1	6715	6778	64	40803503	40803566	64	89.6
Ptr_Numts_619	22	-	12061	12128	68	45665684	45665751	68	22	-	1	12061	12128	68	45665684	45665751	68	83.82
Ptr_Numts_620	22	+	91	320	230	49404108	49404336	229	22	+	1	91	320	230	49404108	49404336	229	79.49
Ptr_Numts_658	X	-	11504	11758	255	3921713	3921975	263	X	-	1	11504	11758	255	3921713	3921975	263	69.96
Ptr_Numts_659	X	+	13489	15423	1935	5029309	5031660	2352	X	+	1	13489	14856	1368	5029309	5030680	1372	77.52
Ptr_Numts_659									X	+	2	14893	15423	531	5031132	5031660	529	76.97
Ptr_Numts_660	X	-	12328	12493	166	9714853	9715018	166	X	-	1	12328	12493	166	9714853	9715018	166	77.71
Ptr_Numts_661	X	+	6709	6774	66	22559318	22559383	66	X	+	1	6709	6774	66	22559318	22559383	66	84.85
Ptr_Numts_662	X	+	2150	2344	195	24180876	24181072	197	X	+	1	2150	2344	195	24180876	24181072	197	80.3
Ptr_Numts_663	X	-	976	1170	195	26967351	26967536	186	X	-	1	976	1170	195	26967351	26967536	186	75.9
Ptr_Numts_664	X	+	16114	16171	58	45219806	45219863	58	X	+	1	16114	16171	58	45219806	45219863	58	79.31
Ptr_Numts_665	X	-	10574	10747	174	53811050	53811216	167	X	-	1	10574	10747	174	53811050	53811216	167	78.16
Ptr_Numts_666	X	-	2032	2131	100	55472855	55472952	98	X	-	1	2032	2131	100	55472855	55472952	98	89
Ptr_Numts_667	X	-	1	5823	5823	55595132	55600886	5755	X	-	1	3185	5823	2639	55595132	55597755	2624	75.86
Ptr_Numts_667									X	-	2	1	2831	2831	55598075	55600886	2812	80.76
Ptr_Numts_668	X	-	14142	15441	1300	69431760	69433047	1288	X	-	1	14142	15441	1300	69431760	69433047	1288	69.46
Ptr_Numts_669	X	-	11576	12549	974	69438973	69440215	1243	X	-	1	12068	12549	482	69438973	69439440	468	70.6
Ptr_Numts_669									X	-	2	11576	12073	498	69439740	69440215	476	69.8
Ptr_Numts_670	X	-	14274	14371	98	83772577	83772674	98	X	-	1	14274	14371	98	83772577	83772674	98	84.69
Ptr_Numts_671	X	+	13857	14223	367	101578865	101579233	369	X	+	1	13857	14223	367	101578865	101579233	369	73.32
Ptr_Numts_672	X	+	22	1483	1462	101580366	101581859	1494	X	+	1	22	341	320	101580366	101580691	326	72.48
Ptr_Numts_672									X	+	2	712	1483	772	101581084	101581859	776	72.65
Ptr_Numts_673	X	+	2312	2718	407	102382555	102383261	707	X	+	1	2312	2446	135	102382555	102382691	137	77.37
Ptr_Numts_673									X	+	2	2436	2718	283	102382986	102383261	276	71.72
Ptr_Numts_674	X	+	3016	4834	1819	102397118	102399533	2416	X	+	1	3016	4286	1271	102397118	102398362	1245	67.24
Ptr_Numts_674									X	+	2	4284	4834	551	102398987	102399533	547	67.3
Ptr_Numts_675	X	+	7388	11298	3911	102411447	102414529	3083	X	+	1	7388	8482	1095	102411447	102412520	1074	65.66
Ptr_Numts_675									X	+	2	10473	11298	826	102413725	102414529	805	67.55
Ptr_Numts_676	X	+	11637	14715	3079	102416810	102421427	4618	X	+	1	11637	11755	119	102416810	102416927	118	80.67
Ptr_Numts_676									X	+	2	12028	13249	1222	102418825	102420024	1200	68.49
Ptr_Numts_676									X	+	3	13853	14715	863	102420621	102421427	807	65.17
Ptr_Numts_677	X	+	3118	3200	83	110914884	110914966	83	X	+	1	3118	3200	83	110914884	110914966	83	81.93
Ptr_Numts_678	X	-	2404	2494	91	110914968	110915054	87	X	-	1	2404	2494	91	110914968	110915054	87	87.91
Ptr_Numts_679	X	+	127	14097	13971	126157788	126160317	2530	X	+	1	14097	14355	259	126157788	126158040	253	79.54
Ptr_Numts_679									X	+	2	15211	15441	231	126158610	126158842	233	75.11
Ptr_Numts_679									X	+	3	15722	16045	324	126159143	126159468	326	74.4
Ptr_Numts_679									X	+	4	1	127	127	126160190	126160317	128	83.59
Ptr_Numts_680	X	+	10890	10965	76	135624348	135624423	76	X	+	1	10890	10965	76	135624348	135624423	76	82.89
Ptr_Numts_681	X	+	3841	15950	12110	142900741	142905783	5043	X	+	1	15950	16045	96	142900741	142900836	96	73.2
Ptr_Numts_681									X	+	2	1	1635	1635	142901394	142903003	1610	74.5
Ptr_Numts_681									X	+	3	1865	2118	254	142903501	142903756	256	80.93
Ptr_Numts_681									X	+	4	2112	3841	1730	142904074	142905783	1710	71.14
Ptr_Numts_682	X	-	10493	10546	54	143016476	143016529	54	X	-	1	10493	10546	54	143016476	143016529	54	87.4
Ptr_Numts_683	X	+	5499	5576	78	146224848	146224925	78	X	+	1	5499	5576	78	146224848	146224925	78	80.77
Ptr_Numts_684									X_random	+	2	2224	4324	2101	2772092	2774221	2130	68.16
Ptr_Numts_685	Y	-	4343	13853	9511	863718	870881	7164	Y	-	1	1	4343	4343	863718	868064	4347	75.75
Ptr_Numts_685									Y	-	2	13853	15434	1582	869311	870881	1571	70.79
Ptr_Numts_686	Y	+	4343	13840	9498	1617422	1624539	7118	Y	+	1	13840	15430	1591	1617422	1618965	1544	70.5
Ptr_Numts_686									Y	+	2	15721	16045	325	1619263	1619589	327	70.39
Ptr_Numts_686									Y	+	3	20	4343	4324	1620227	1624539	4313	74.58
Ptr_Numts_687	Y	-	4343	13853	9511	4519462	4526628	7167	Y	-	1	1	4343	4343	4519462	4523811	4350	75.59
Ptr_Numts_687									Y	-	2	13853	15434	1582	4525058	4526628	1571	70.6
Ptr_Numts_688	Y	+	4343	13698	9356	5272489	5279772	7284	Y	+	1	13698	15430	1733	5272489	5274196	1708	70.27
Ptr_Numts_688									Y	+	2	15721	16045	325	5274494	5274820	327	70.69
Ptr_Numts_688									Y	+	3	20	4343	4324	5275458	5279772	4315	74.5
Ptr_Numts_689	Y	+	3167	3309	143	6094281	6094423	143	Y	+	1	3167	3309	143	6094281	6094423	143	74.83
Ptr_Numts_690	Y	+	4321	13853	9533	8239479	8246609	7131	Y	+	1	13853	15434	1582	8239479	8241035	1557	70.9
Ptr_Numts_690									Y	+	2	1	4321	4321	8242282	8246609	4328	75.64
Ptr_Numts_691	Y	-	4343	13853	9511	8347055	8354219	7165	Y	-	1	1	4343	4343	8347055	8351402	4348	75.61
Ptr_Numts_691									Y	-	2	13853	15434	1582	8352649	8354219	1571	70.6
Ptr_Numts_692	Y	+	4343	13853	9511	8976362	8983526	7165	Y	+	1	13853	15434	1582	8976362	8977932	1571	70.6
Ptr_Numts_692									Y	+	2	1	4343	4343	8979179	8983526	4348	75.61
Ptr_Numts_693	Y	-	4321	13853	9533	9080632	9087759	7128	Y	-	1	1	4321	4321	9080632	9084956	4325	75.68
Ptr_Numts_693									Y	-	2	13853	15434	1582	9086203	9087759	1557	70.16
Ptr_Numts_694	Y	+	4321	13853	9533	9708027	9715157	7131	Y	+	1	13853	15434	1582	9708027	9709583	1557	70.9
Ptr_Numts_694									Y	+	2	1	4321	4321	9710830	9715157	4328	75.61
Ptr_Numts_695	Y	-	4321	13853	9533	9815619	9822743	7125	Y	-	1	1	4321	4321	9815619	9819940	4322	75.64
Ptr_Numts_695									Y	-	2	13853	15434	1582	9821187	9822743	1557	70.16
Ptr_Numts_696	Y	-	4343	13698	9356	12618841	12626123	7283	Y	-	1	20	4343	4324	12618841	12623154	4314	74.54
Ptr_Numts_696									Y	-	2	15721	16045	325	12623792	12624118	327	70.39
Ptr_Numts_696									Y	-	3	13698	15430	1733	12624416	12626123	1708	70.25
Ptr_Numts_697	Y	+	4321	13853	9533	13373203	13380346	7144	Y	+	1	13853	15434	1582	13373203	13374773	1571	70.6
Ptr_Numts_697									Y	+	2	1	4321	4321	13376020	13380346	4327	75.73
Ptr_Numts_698	Y	-	4343	13853	9511	13480671	13487833	7163	Y	-	1	1	4343	4343	13480671	13485016	4346	75.77
Ptr_Numts_698									Y	-	2	13853	15434	1582	13486263	13487833	1571	70.73
Ptr_Numts_699	Y	+	4321	13853	9533	14197347	14204475	7129	Y	+	1	13853	15434	1582	14197347	14198903	1557	70.28
Ptr_Numts_699									Y	+	2	1	4321	4321	14200150	14204475	4326	75.77
Ptr_Numts_700	Y	-	4343	13853	9511	14304899	14312051	7153	Y	-	1	1	4343	4343	14304899	14309248	4350	75.62
Ptr_Numts_700									Y	-	2	13853	15434	1582	14310495	14312051	1557	70.9
