# Supplementary material for: Primates and mouse NumtS in the UCSC Genome Browser
Source: BMC Bioinformatics. 2012 Mar 28;13(Suppl 4):S15. doi: 10.1186/1471-2105-13-S4-S15 (PMC3314570; doi:10.1186/1471-2105-13-S4-S15)
Supplement: Additional file 3 — RRNumtS compilation. Macaca mulatta reference NumtS compilation on rheMac2 build. Each line refers to a NumtS and gives NumtS ID, HSP_NumtS ID, chromosome where NumtS is located and strand where Blast mapped NumtS ("+" if in same direction as nuclear reference sequence, "-" if in opposite direction), chromosome and mitochondrial locations. For assembled NumtS (right), detailed information on each fragment is available. Last column shows identity percentage as reported in Blast output for each HSP. [file 1471-2105-13-S4-S15-S3.xls]

## Sheet: Foglio1
http://genome.ucsc.edu/cgi-bin/hgTracks?db=rheMac2&position=chr1:5484600-5484695&hgt.customText=http://dl.dropbox.com/u/31015858/all_MMU_tracks.txt
NumtS Code	chr	strand	mt_start	mt_end	mt_span	nuc_start	nuc_end	nuc_span	chr	strand	block	mt_block_start	mt_block_end	mt_span	nuc_start	nuc_end	nuc_span	block_%id
Rhm_Numts_001	1	+	1123	1214	92	5484600	5484695	96	1	+	1	1123	1214	92	5484600	5484695	96	81.25
Rhm_Numts_002	1	+	9450	9574	125	8550467	8550588	122	1	+	1	9450	9574	125	8550467	8550588	122	74.4
Rhm_Numts_003	1	+	865	1067	203	12624248	12624454	207	1	+	1	865	1067	203	12624248	12624454	207	80.77
Rhm_Numts_004	1	-	15073	15423	351	14522210	14522558	349	1	-	1	15073	15423	351	14522210	14522558	349	72.8
Rhm_Numts_005	1	-	4574	4637	64	20593068	20593131	64	1	-	1	4574	4637	64	20593068	20593131	64	79.69
Rhm_Numts_006	1	+	3847	4064	218	21243604	21243821	218	1	+	1	3847	4064	218	21243604	21243821	218	73.39
Rhm_Numts_007	1	-	11266	11356	91	34448750	34448840	91	1	-	1	11266	11356	91	34448750	34448840	91	76.92
Rhm_Numts_008	1	-	3172	3260	89	49908015	49908100	86	1	-	1	3172	3260	89	49908015	49908100	86	74.16
Rhm_Numts_009	1	+	4572	4880	309	52836857	52837154	298	1	+	1	4572	4880	309	52836857	52837154	298	73.87
Rhm_Numts_010	1	-	7248	8397	1150	58234045	58235096	1052	1	-	1	8290	8397	108	58234045	58234152	108	77.6
Rhm_Numts_010									1	-	2	7248	8192	945	58234178	58235096	919	66.56
Rhm_Numts_011	1	-	15539	15678	140	79867837	79867976	140	1	-	1	15539	15678	140	79867837	79867976	140	79.29
Rhm_Numts_012	1	-	12630	12929	300	96938368	96938671	304	1	-	1	12630	12929	300	96938368	96938671	304	69.23
Rhm_Numts_013	1	-	6804	12033	5230	96941120	96946876	5757	1	-	1	11046	12033	988	96941120	96942079	960	65.52
Rhm_Numts_013									1	-	2	9873	10492	620	96942741	96943357	617	67.3
Rhm_Numts_013									1	-	3	8615	9215	601	96943847	96944436	590	64.55
Rhm_Numts_013									1	-	4	7728	8192	465	96945097	96945565	469	69.21
Rhm_Numts_013									1	-	5	6804	7465	662	96946227	96946876	650	68.43
Rhm_Numts_014	1	-	2770	14962	12193	97932089	97936828	4740	1	-	1	1	2770	2770	97932089	97934867	2779	92.99
Rhm_Numts_014									1	-	2	16296	16564	269	97934868	97935136	269	94.8
Rhm_Numts_014									1	-	3	14962	15595	634	97936195	97936828	634	89.75
Rhm_Numts_015	1	+	14414	14971	558	97936828	97937382	555	1	+	1	14414	14971	558	97936828	97937382	555	89.61
Rhm_Numts_016	1	+	4568	4664	97	108927142	108927238	97	1	+	1	4568	4664	97	108927142	108927238	97	91.75
Rhm_Numts_017	1	+	6129	9872	3744	108934590	108937994	3405	1	+	1	6129	7640	1512	108934590	108936100	1511	95.24
Rhm_Numts_017									1	+	2	8302	9872	1571	108936421	108937994	1574	93.97
Rhm_Numts_018	1	-	5810	9320	3511	109698291	109701706	3416	1	-	1	8515	9320	806	109698291	109699091	801	70.63
Rhm_Numts_018									1	-	2	5810	8182	2373	109699353	109701706	2354	73.21
Rhm_Numts_019	1	-	16425	16564	140	110981825	110981961	137	1	-	1	16425	16564	140	110981825	110981961	137	82.86
Rhm_Numts_020	1	-	14366	14522	157	143412504	143412660	157	1	-	1	14366	14522	157	143412504	143412660	157	75.16
Rhm_Numts_021	1	+	9809	9911	103	149889366	149889468	103	1	+	1	9809	9911	103	149889366	149889468	103	79.61
Rhm_Numts_022	1	-	2570	2649	80	157900557	157900636	80	1	-	1	2570	2649	80	157900557	157900636	80	83.75
Rhm_Numts_023	1	-	3125	13267	10143	163186397	163191503	5107	1	-	1	555	3125	2571	163186397	163188967	2571	85.47
Rhm_Numts_023									1	-	2	1	246	246	163189376	163189619	244	82.28
Rhm_Numts_023									1	-	3	13267	15024	1758	163189751	163191503	1753	80.87
Rhm_Numts_024	1	-	828	1125	298	178639112	178639409	298	1	-	1	828	1125	298	178639112	178639409	298	74.59
Rhm_Numts_025	1	+	576	890	315	179711631	179711949	319	1	+	1	576	890	315	179711631	179711949	319	71.25
Rhm_Numts_026	1	+	12445	12587	143	185746212	185746354	143	1	+	1	12445	12587	143	185746212	185746354	143	82.52
Rhm_Numts_027	1	-	12134	12481	348	189276922	189277271	350	1	-	1	12134	12481	348	189276922	189277271	350	74.36
Rhm_Numts_028	1	-	5537	5604	68	202408617	202408684	68	1	-	1	5537	5604	68	202408617	202408684	68	83.82
Rhm_Numts_029	1	-	7667	7716	50	209986356	209986405	50	1	-	1	7667	7716	50	209986356	209986405	50	86
Rhm_Numts_030	1	+	15609	15814	206	214722635	214722840	206	1	+	1	15609	15814	206	214722635	214722840	206	78.64
Rhm_Numts_031	1	+	6070	6118	49	216483732	216483780	49	1	+	1	6070	6118	49	216483732	216483780	49	83.67
Rhm_Numts_032	1	+	12147	14020	1874	219086140	219087996	1857	1	+	1	12147	14020	1874	219086140	219087996	1857	72.11
Rhm_Numts_033	1	+	6150	15333	9184	219095340	219103027	7688	1	+	1	15333	16564	1232	219095340	219096577	1238	69
Rhm_Numts_033									1	+	2	204	246	43	219096775	219096818	44	88.64
Rhm_Numts_033									1	+	3	559	6150	5592	219097452	219103027	5576	75.97
Rhm_Numts_034	1	+	9771	14785	5015	221461267	221466733	5467	1	+	1	9771	10875	1105	221461267	221462356	1090	72.57
Rhm_Numts_034									1	+	2	11076	12719	1644	221462865	221464504	1640	71.75
Rhm_Numts_034									1	+	3	13053	14785	1733	221465011	221466733	1723	71.2
Rhm_Numts_035	1	-	14940	15716	777	221481946	221482710	765	1	-	1	14940	15716	777	221481946	221482710	765	67.87
Rhm_Numts_036	2	+	2772	2855	84	2834095	2834178	84	2	+	1	2772	2855	84	2834095	2834178	84	94.5
Rhm_Numts_037	2	-	14294	14375	82	8289896	8289976	81	2	-	1	14294	14375	82	8289896	8289976	81	96.34
Rhm_Numts_038	2	-	5972	9322	3351	13794078	13797389	3312	2	-	1	8677	9322	646	13794078	13794723	646	71.56
Rhm_Numts_038									2	-	2	6950	8192	1243	13795120	13796334	1215	71.94
Rhm_Numts_038									2	-	3	5972	6100	129	13797261	13797389	129	78.29
Rhm_Numts_039	2	-	4570	4656	87	19032451	19032536	86	2	-	1	4570	4656	87	19032451	19032536	86	79.31
Rhm_Numts_040	2	+	14801	15000	200	22198955	22199154	200	2	+	1	14801	15000	200	22198955	22199154	200	69
Rhm_Numts_041	2	-	8680	12331	3652	27033094	27037194	4101	2	-	1	10631	12331	1701	27033094	27034783	1690	70.67
Rhm_Numts_041									2	-	2	8680	10571	1892	27035310	27037194	1885	71.64
Rhm_Numts_042	2	+	536	815	280	27037601	27037880	280	2	+	1	536	815	280	27037601	27037880	280	72.63
Rhm_Numts_043	2	+	12522	14297	1776	27037955	27039709	1755	2	+	1	12522	14297	1776	27037955	27039709	1755	70
Rhm_Numts_044	2	+	3304	4773	1470	27040030	27041498	1469	2	+	1	3304	4773	1470	27040030	27041498	1469	74.2
Rhm_Numts_045	2	-	5928	6148	221	27039819	27040042	224	2	-	1	5928	6148	221	27039819	27040042	224	71.88
Rhm_Numts_046	2	-	974	1997	1024	27041501	27042527	1027	2	-	1	974	1997	1024	27041501	27042527	1027	76.53
Rhm_Numts_047	2	+	7171	7334	164	42068831	42068995	165	2	+	1	7171	7334	164	42068831	42068995	165	79.39
Rhm_Numts_048	2	+	6693	6817	125	46790591	46790715	125	2	+	1	6693	6817	125	46790591	46790715	125	78.4
Rhm_Numts_049	2	+	7408	7511	104	48894003	48894110	108	2	+	1	7408	7511	104	48894003	48894110	108	72.22
Rhm_Numts_050	2	-	9130	9364	235	63632205	63632439	235	2	-	1	9130	9364	235	63632205	63632439	235	81.7
Rhm_Numts_051	2	-	12252	12314	63	67352348	67352411	64	2	-	1	12252	12314	63	67352348	67352411	64	82.81
Rhm_Numts_052	2	-	12770	13192	423	71080946	71081353	408	2	-	1	12770	13192	423	71080946	71081353	408	77.78
Rhm_Numts_053	2	+	6707	7090	384	71081360	71081743	384	2	+	1	6707	7090	384	71081360	71081743	384	83.59
Rhm_Numts_054	2	-	8266	12781	4516	94717306	94720807	3502	2	-	1	8266	9906	1641	94717306	94718947	1642	85.32
Rhm_Numts_054									2	-	2	10938	12781	1844	94718968	94720807	1840	88.83
Rhm_Numts_055	2	-	1372	2989	1618	96278092	96279676	1585	2	-	1	1372	2989	1618	96278092	96279676	1585	76.39
Rhm_Numts_056	2	+	11576	11710	135	100571308	100571442	135	2	+	1	11576	11710	135	100571308	100571442	135	79.41
Rhm_Numts_057	2	+	13166	13311	146	109820909	109821056	148	2	+	1	13166	13311	146	109820909	109821056	148	79.5
Rhm_Numts_058	2	-	4176	4300	125	109864302	109864425	124	2	-	1	4176	4300	125	109864302	109864425	124	81.75
Rhm_Numts_059	2	+	12206	13584	1379	115953840	115953959	120	2	+	1	12206	12281	76	115953840	115953915	76	80.26
Rhm_Numts_059									2	+	2	13538	13584	47	115953913	115953959	47	85.11
Rhm_Numts_060	2	-	16397	16484	88	117077717	117077803	87	2	-	1	16397	16484	88	117077717	117077803	87	78.41
Rhm_Numts_061	2	+	559	2020		121083261	121085329		2	+	1	559	1458	900	121083261	121084166	906	69.89
Rhm_Numts_061									2	+	2	1934	2020	87	121085243	121085329	87	80.46
Rhm_Numts_062	2	+	9110	12227	3118	121162308	121164411	2104	2	+	1	9110	10882	1773	121162308	121164087	1780	73.51
Rhm_Numts_062									2	+	2	11960	12227	268	121164144	121164411	268	72.1
Rhm_Numts_063	2	+	5011	6592	1582	123177961	123179541	1581	2	+	1	5011	6592	1582	123177961	123179541	1581	97.66
Rhm_Numts_064	2	-	3044	3109	66	123569697	123569762	66	2	-	1	3044	3109	66	123569697	123569762	66	87.88
Rhm_Numts_065	2	-	1871	2264	394	126733705	126734095	391	2	-	1	1871	2264	394	126733705	126734095	391	83.59
Rhm_Numts_066	2	-	1578	1781	204	128026476	128026680	205	2	-	1	1578	1781	204	128026476	128026680	205	98.5
Rhm_Numts_067	2	+	6672	7295	624	132222346	132224123	1778	2	+	1	6672	6825	154	132222346	132222499	154	67.53
Rhm_Numts_067									2	+	2	7195	7295	101	132224023	132224123	101	76.24
Rhm_Numts_068	2	+	7402	7601	200	133993830	133994026	197	2	+	1	7402	7601	200	133993830	133994026	197	81
Rhm_Numts_069	2	+	5604	5774	171	134737752	134737923	172	2	+	1	5604	5774	171	134737752	134737923	172	76.3
Rhm_Numts_070	2	+	956	1561	606	150510371	150510978	608	2	+	1	956	1561	606	150510371	150510978	608	84.12
Rhm_Numts_071	2	-	10392	10620	229	172239482	172239711	230	2	-	1	10392	10620	229	172239482	172239711	230	76.96
Rhm_Numts_072	2	+	2795	2868	74	173095220	173095293	74	2	+	1	2795	2868	74	173095220	173095293	74	82.43
Rhm_Numts_073	2	-	12958	13166	209	174574467	174574675	209	2	-	1	12958	13166	209	174574467	174574675	209	84.69
Rhm_Numts_074	2	+	2537	3004	468	174574676	174575142	467	2	+	1	2537	3004	468	174574676	174575142	467	89.96
Rhm_Numts_075	2	+	9172	9238	67	179793176	179793242	67	2	+	1	9172	9238	67	179793176	179793242	67	80.6
Rhm_Numts_076	3	+	12252	13547	1296	2246325	2247196	872	3	+	1	12252	12895	644	2246325	2246937	613	65.39
Rhm_Numts_076									3	+	2	13388	13547	160	2247038	2247196	159	70.37
Rhm_Numts_077	3	+	15170	15444	275	2256491	2256764	274	3	+	1	15170	15444	275	2256491	2256764	274	67.64
Rhm_Numts_078	3	+	4838	5065	228	4254195	4254422	228	3	+	1	4838	5065	228	4254195	4254422	228	72.81
Rhm_Numts_079	3	+	5463	5641	179	9903547	9903726	180	3	+	1	5463	5641	179	9903547	9903726	180	88.89
Rhm_Numts_080	3	+	4478	6391	1914	10675674	10677534	1861	3	+	1	4478	4842	365	10675674	10676029	356	67.76
Rhm_Numts_080									3	+	2	5160	6391	1232	10676334	10677534	1201	67.77
Rhm_Numts_081	3	-	12329	12485	157	14755820	14755976	157	3	-	1	12329	12485	157	14755820	14755976	157	82.8
Rhm_Numts_082	3	+	15197	15288	92	15603901	15603992	92	3	+	1	15197	15288	92	15603901	15603992	92	84.78
Rhm_Numts_083	3	-	6865	8792	1928	16054276	16056195	1920	3	-	1	6865	8792	1928	16054276	16056195	1920	93.21
Rhm_Numts_084	3	-	13366	13517	152	21773744	21773897	154	3	-	1	13366	13517	152	21773744	21773897	154	78.57
Rhm_Numts_085	3	+	6012	7126	1115	21798672	21799783	1112	3	+	1	6012	7126	1115	21798672	21799783	1112	81.7
Rhm_Numts_086	3	+	12119	14375	2257	28084479	28086729	2251	3	+	1	12119	14375	2257	28084479	28086729	2251	93.31
Rhm_Numts_087	3	-	12288	13364	1077	33120360	33121439	1080	3	-	1	12288	13364	1077	33120360	33121439	1080	78.98
Rhm_Numts_088	3	+	12500	12676	177	34257881	34258057	177	3	+	1	12500	12676	177	34257881	34258057	177	81.36
Rhm_Numts_089	3	-	11507	11880	374	40416398	40416771	374	3	-	1	11507	11880	374	40416398	40416771	374	80.48
Rhm_Numts_090	3	-	3416	3470	55	50833119	50833173	55	3	-	1	3416	3470	55	50833119	50833173	55	85.45
Rhm_Numts_091	3	+	9010	9490	481	52761524	52762004	481	3	+	1	9010	9490	481	52761524	52762004	481	71.55
Rhm_Numts_092	3	+	7128	7482	355	53228215	53228843	629	3	+	1	7128	7252	125	53228215	53228336	122	76.
Rhm_Numts_092									3	+	2	7249	7482	234	53228608	53228843	236	77.12
Rhm_Numts_093	3	-	11299	11515	217	53403503	53403718	216	3	-	1	11299	11515	217	53403503	53403718	216	73.73
Rhm_Numts_094	3	-	11123	11397	275	53403756	53404028	273	3	-	1	11123	11397	275	53403756	53404028	273	68.73
Rhm_Numts_095	3	-	6494	8741	2248	54526927	54529410	2484	3	-	1	8290	8741	452	54526927	54527383	457	66.31
Rhm_Numts_095									3	-	2	7496	8138	643	54527462	54528104	643	72.9
Rhm_Numts_095									3	-	3	6494	7415	922	54528490	54529410	921	76.19
Rhm_Numts_096	3	-	5190	6509	1320	54529700	54530978	1279	3	-	1	5190	6509	1320	54529700	54530978	1279	72.1
Rhm_Numts_097	3	+	6124	15673	9550	59782138	59790649	8512	3	+	1	6124	6493	370	59782138	59782511	374	74.2
Rhm_Numts_097									3	+	2	6479	7192	714	59782763	59783472	710	77.45
Rhm_Numts_097									3	+	3	8005	8192	188	59783473	59783668	196	72.8
Rhm_Numts_097									3	+	4	8507	14289	5783	59783916	59789623	5708	72.7
Rhm_Numts_097									3	+	5	14706	15673	968	59789685	59790649	965	72.31
Rhm_Numts_098	3	+	15495	16564	1070	59791357	59792431	1075	3	+	1	15495	16564	1070	59791357	59792431	1075	70.2
Rhm_Numts_099	3	-	6032	11948	5917	68273606	68278095	4490	3	-	1	10919	11948	1030	68273606	68274634	1029	73.17
Rhm_Numts_099									3	-	2	8584	10426	1843	68274955	68276777	1823	71.79
Rhm_Numts_099									3	-	3	8008	8192	185	68277094	68277276	183	76.22
Rhm_Numts_099									3	-	4	7000	7181	182	68277275	68277454	180	71.98
Rhm_Numts_099									3	-	5	6032	6680	649	68277447	68278095	649	76.18
Rhm_Numts_100	3	-	11	61	51	68608413	68608464	52	3	-	1	11	61	51	68608413	68608464	52	84.62
Rhm_Numts_101	3	+	7360	12996	5637	69501188	69506602	5415	3	+	1	7360	8183	824	69501188	69502004	817	72.83
Rhm_Numts_101									3	+	2	8278	10444	2167	69502027	69504158	2132	72.77
Rhm_Numts_101									3	+	3	10593	12996	2404	69504203	69506602	2400	71.7
Rhm_Numts_102	3	+	956	1051	96	88727890	88727986	97	3	+	1	956	1051	96	88727890	88727986	97	77.32
Rhm_Numts_103	3	+	4713	4956	244	89999974	90000218	245	3	+	1	4713	4956	244	89999974	90000218	245	77.55
Rhm_Numts_104	3	-	5161	5529	369	90688631	90689001	371	3	-	1	5161	5529	369	90688631	90689001	371	82.53
Rhm_Numts_105	3	+	15041	16564	1524	103497341	103498940	1600	3	+	1	15041	15723	683	103497341	103498019	679	68.51
Rhm_Numts_105									3	+	2	16428	16564	137	103498803	103498940	138	76.98
Rhm_Numts_106	3	+	12823	13079	257	104585114	104585370	257	3	+	1	12823	13079	257	104585114	104585370	257	90.27
Rhm_Numts_107	3	-	5627	5672	46	127084251	127084298	48	3	-	1	5627	5672	46	127084251	127084298	48	87.5
Rhm_Numts_108	3	-	1603	1787	185	128838436	128838622	187	3	-	1	1603	1787	185	128838436	128838622	187	89.3
Rhm_Numts_109	3	-	16144	16208	65	136869368	136869432	65	3	-	1	16144	16208	65	136869368	136869432	65	86.15
Rhm_Numts_110	3	-	5166	5489	324	143834367	143834684	318	3	-	1	5166	5489	324	143834367	143834684	318	79.63
Rhm_Numts_111	3	-	5596	5672	77	148503814	148503890	77	3	-	1	5596	5672	77	148503814	148503890	77	83.12
Rhm_Numts_112	3	+	13057	16021	2965	149773351	149777193	3843	3	+	1	13057	13968	912	149773351	149774254	904	73.14
Rhm_Numts_112									3	+	2	13996	14296	301	149774588	149774888	301	74.1
Rhm_Numts_112									3	+	3	14358	14573	216	149775356	149775571	216	73.15
Rhm_Numts_112									3	+	4	15824	16021	198	149776992	149777193	202	72.55
Rhm_Numts_113	3	+	5168	5504	337	154594307	154594640	334	3	+	1	5168	5504	337	154594307	154594640	334	73.53
Rhm_Numts_114	3	+	11046	11500	455	154594696	154595144	449	3	+	1	11046	11500	455	154594696	154595144	449	71.43
Rhm_Numts_115	3	-	15576	15695	120	154595160	154595279	120	3	-	1	15576	15695	120	154595160	154595279	120	79.17
Rhm_Numts_116	3	-	16069	16117	49	157626817	157626866	50	3	-	1	16069	16117	49	157626817	157626866	50	86
Rhm_Numts_117	3	+	15579	15757	179	170680270	170680448	179	3	+	1	15579	15757	179	170680270	170680448	179	74.86
Rhm_Numts_118	3	+	15807	15977	171	175569725	175569896	172	3	+	1	15807	15977	171	175569725	175569896	172	78.74
Rhm_Numts_119	3	-	12557	12722	166	178645322	178645487	166	3	-	1	12557	12722	166	178645322	178645487	166	79.52
Rhm_Numts_120	3	-	2692	6568	3877	179273736	179277007	3272	3	-	1	4528	6568	2041	179273736	179275749	2014	74.48
Rhm_Numts_120									3	-	2	3243	3635	393	179275752	179276156	405	69.44
Rhm_Numts_120									3	-	3	2692	3252	561	179276451	179277007	557	81.71
Rhm_Numts_121	3	+	11	3043	3033	180213799	180217018	3220	3	+	1	11	244	234	180213799	180214033	235	70.83
Rhm_Numts_121									3	+	2	536	3043	2508	180214520	180217018	2499	80.39
Rhm_Numts_122	3	-	992	1058	67	180605780	180605846	67	3	-	1	992	1058	67	180605780	180605846	67	89.55
Rhm_Numts_123	3	-	2477	2534	58	188378671	188378728	58	3	-	1	2477	2534	58	188378671	188378728	58	89.66
Rhm_Numts_124	4	-	13223	13292	70	5402245	5402314	70	4	-	1	13223	13292	70	5402245	5402314	70	84.29
Rhm_Numts_125	4	+	7532	7731	200	24952733	24952928	196	4	+	1	7532	7731	200	24952733	24952928	196	75.5
Rhm_Numts_126	4	-	16086	16457	372	43391996	43392683	688	4	-	1	16345	16457	113	43391996	43392108	113	76.72
Rhm_Numts_126									4	-	2	16086	16144	59	43392625	43392683	59	86.44
Rhm_Numts_127	4	-	8591	8838	248	51752494	51752741	248	4	-	1	8591	8838	248	51752494	51752741	248	71.3
Rhm_Numts_128	4	+	2979	3040	62	70417709	70417770	62	4	+	1	2979	3040	62	70417709	70417770	62	93.55
Rhm_Numts_129	4	+	3767	15131	11365	80501283	80506256	4974	4	+	1	15131	16564	1434	80501283	80502715	1433	79.5
Rhm_Numts_129									4	+	2	1	1318	1318	80502716	80504088	1373	80.17
Rhm_Numts_129									4	+	3	2662	3767	1106	80505176	80506256	1081	83.36
Rhm_Numts_130	4	-	15476	15807	332	90361277	90361607	331	4	-	1	15476	15807	332	90361277	90361607	331	71.56
Rhm_Numts_131	4	-	4102	4433	332	90361616	90361947	332	4	-	1	4102	4433	332	90361616	90361947	332	79.28
Rhm_Numts_132	4	-	3808	3913	106	96212878	96212983	106	4	-	1	3808	3913	106	96212878	96212983	106	97.17
Rhm_Numts_133	4	-	3044	3117	74	108428206	108428279	74	4	-	1	3044	3117	74	108428206	108428279	74	87.84
Rhm_Numts_134	4	-	7392	11699	4308	109321975	109326124	4150	4	-	1	10145	11699	1555	109321975	109323520	1546	68.13
Rhm_Numts_134									4	-	2	8680	10074	1395	109323522	109324918	1397	71.72
Rhm_Numts_134									4	-	3	7392	8192	801	109325338	109326124	787	72.48
Rhm_Numts_135	4	+	1309	1569	261	118930726	118930991	266	4	+	1	1309	1569	261	118930726	118930991	266	74.91
Rhm_Numts_136	4	-	9853	9992	140	120607248	120607387	140	4	-	1	9853	9992	140	120607248	120607387	140	80
Rhm_Numts_137	4	+	16300	16564	265	122619632	122619896	265	4	+	1	16300	16564	265	122619632	122619896	265	72.66
Rhm_Numts_138	4	+	9333	9413	81	126869599	126869679	81	4	+	1	9333	9413	81	126869599	126869679	81	79.1
Rhm_Numts_139	4	+	15041	15267	227	133181595	133181819	225	4	+	1	15041	15267	227	133181595	133181819	225	82.38
Rhm_Numts_140	4	-	5853	6022	170	144819852	144820021	170	4	-	1	5853	6022	170	144819852	144820021	170	77.65
Rhm_Numts_141	4	-	12280	12331	52	158372207	158372257	51	4	-	1	12280	12331	52	158372207	158372257	51	86.54
Rhm_Numts_142	4	+	1681	2168	488	166098307	166098786	480	4	+	1	1681	2168	488	166098307	166098786	480	68.56
Rhm_Numts_143	5	-	15953	16065	113	6813481	6813594	114	5	-	1	15953	16065	113	6813481	6813594	114	92.98
Rhm_Numts_144	5	-	9438	12269	2832	20499978	20503230	3253	5	-	1	12031	12269	239	20499978	20500217	240	72.61
Rhm_Numts_144									5	-	2	11311	11796	486	20500938	20501412	475	70.2
Rhm_Numts_144									5	-	3	10938	11232	295	20501805	20502099	295	70.51
Rhm_Numts_144									5	-	4	9438	9910	473	20502764	20503230	467	72.42
Rhm_Numts_145	5	-	15133	15678	546	25776595	25777138	544	5	-	1	15133	15678	546	25776595	25777138	544	74.22
Rhm_Numts_146	5	-	12304	12331	28	42225442	42225469	28	5	-	1	12304	12331	28	42225442	42225469	28	100
Rhm_Numts_147	5	+	3454	7168	3715	44914733	44918451	3719	5	+	1	3454	7168	3715	44914733	44918451	3719	81.54
Rhm_Numts_148	5	+	14940	15573	634	47841753	47842370	618	5	+	1	14940	15573	634	47841753	47842370	618	67.3
Rhm_Numts_149	5	-	12194	13038	845	48727468	48728311	844	5	-	1	12194	13038	845	48727468	48728311	844	75.53
Rhm_Numts_150	5	-	6185	9064	2880	48731492	48734313	2822	5	-	1	6185	9064	2880	48731492	48734313	2822	75.29
Rhm_Numts_151	5	-	1531	15851	14321	48734350	48737014	2665	5	-	1	1144	1531	388	48734350	48734736	387	84.87
Rhm_Numts_151									5	-	2	536	1158	623	48735025	48735650	626	81.17
Rhm_Numts_151									5	-	3	1	244	244	48736059	48736302	244	77.51
Rhm_Numts_151									5	-	4	15851	16564	714	48736303	48737014	712	73.87
Rhm_Numts_152	5	+	4727	5528	802	61310238	61311024	787	5	+	1	4727	5528	802	61310238	61311024	787	66.46
Rhm_Numts_153	5	-	12250	12330	81	63324100	63324180	81	5	-	1	12250	12330	81	63324100	63324180	81	90.12
Rhm_Numts_154	5	-	3663	3977	315	66070992	66071306	315	5	-	1	3663	3977	315	66070992	66071306	315	100
Rhm_Numts_155	5	+	9577	9634	58	68714930	68714987	58	5	+	1	9577	9634	58	68714930	68714987	58	87.93
Rhm_Numts_156	5	-	1652	3084	1433	70056583	70058017	1435	5	-	1	1652	3084	1433	70056583	70058017	1435	94.36
Rhm_Numts_157	5	-	13833	14389	557	70058038	70058592	555	5	-	1	13833	14389	557	70058038	70058592	555	84.95
Rhm_Numts_158	5	-	54	175	122	70556846	70556968	123	5	-	1	54	175	122	70556846	70556968	123	93.5
Rhm_Numts_159	5	-	3593	3728	136	80642742	80642877	136	5	-	1	3593	3728	136	80642742	80642877	136	77.21
Rhm_Numts_160	5	+	1763	1994	232	81110752	81110983	232	5	+	1	1763	1994	232	81110752	81110983	232	79.4
Rhm_Numts_161	5	+	2808	3016	209	82688594	82688801	208	5	+	1	2808	3016	209	82688594	82688801	208	83.89
Rhm_Numts_162	5	+	2743	3572	830	85671676	85672504	829	5	+	1	2743	3572	830	85671676	85672504	829	79.71
Rhm_Numts_163	5	+	15850	16021	172	86811105	86811279	175	5	+	1	15850	16021	172	86811105	86811279	175	71.59
Rhm_Numts_164	5	+	13485	13692	208	94947940	94948146	207	5	+	1	13485	13692	208	94947940	94948146	207	70.75
Rhm_Numts_165	5	-	9113	9312	200	100322633	100322817	185	5	-	1	9113	9312	200	100322633	100322817	185	66.5
Rhm_Numts_166	5	+	540	3128	2589	109173339	109176230	2892	5	+	1	540	2171	1632	109173339	109174978	1640	76.72
Rhm_Numts_166									5	+	2	2197	3128	932	109175313	109176230	918	76.23
Rhm_Numts_167	5	-	11477	11880	404	144607440	144607842	403	5	-	1	11477	11880	404	144607440	144607842	403	80
Rhm_Numts_168	5	-	621	15573	14953	147636287	147651509	15223	5	-	1	10234	15573	5340	147636287	147641614	5328	71.55
Rhm_Numts_168									5	-	2	8278	9302	1025	147642605	147643627	1023	70.1
Rhm_Numts_168									5	-	3	7806	8160	355	147643673	147644027	355	70.14
Rhm_Numts_168									5	-	4	2755	6487	3733	147645034	147648706	3673	73.92
Rhm_Numts_168									5	-	5	1269	2768	1500	147649039	147650546	1508	75.26
Rhm_Numts_168									5	-	6	621	1255	635	147650868	147651509	642	80.22
Rhm_Numts_169	5	-	13009	13072	64	152207573	152207636	64	5	-	1	13009	13072	64	152207573	152207636	64	89.6
Rhm_Numts_170	5	+	875	1098	224	158721992	158722215	224	5	+	1	875	1098	224	158721992	158722215	224	93.75
Rhm_Numts_171	5	-	15103	15721	619	163768431	163769046	616	5	-	1	15103	15721	619	163768431	163769046	616	73.18
Rhm_Numts_172	5	+	6203	6545	343	173305066	173305409	344	5	+	1	6203	6545	343	173305066	173305409	344	82.3
Rhm_Numts_173	5	-	7134	7327	194	173328721	173328913	193	5	-	1	7134	7327	194	173328721	173328913	193	76.8
Rhm_Numts_174	6	-	7773	8161	389	1047354	1047742	389	6	-	1	7773	8161	389	1047354	1047742	389	63.75
Rhm_Numts_175	6	-	6522	7090	569	5314994	5315562	569	6	-	1	6522	7090	569	5314994	5315562	569	79.65
Rhm_Numts_176	6	-	6898	7869	972	5315606	5316563	958	6	-	1	6898	7869	972	5315606	5316563	958	77.99
Rhm_Numts_177	6	+	15966	16125	160	8328610	8328776	167	6	+	1	15966	16125	160	8328610	8328776	167	71.93
Rhm_Numts_178	6	+	1036	14131	13096	8560742	8564767	4026	6	+	1	14131	16564	2434	8560742	8563230	2489	67.45
Rhm_Numts_178									6	+	2	11	70	60	8563240	8563299	60	85.25
Rhm_Numts_178									6	+	3	536	1036	501	8564259	8564767	509	79.1
Rhm_Numts_179	6	-	691	4443	3753	20739221	20743893	4673	6	-	1	691	2955	2265	20739221	20741488	2268	95.11
Rhm_Numts_179									6	-	2	3145	4443	1299	20742594	20743893	1300	91.15
Rhm_Numts_180	6	+	4771	4950	180	22718606	22718784	179	6	+	1	4771	4950	180	22718606	22718784	179	79.44
Rhm_Numts_181	6	+	906	1642	737	22943958	22944694	737	6	+	1	906	1642	737	22943958	22944694	737	99.59
Rhm_Numts_182	6	-	69	1431	1363	27456702	27458066	1365	6	-	1	69	1431	1363	27456702	27458066	1365	95.76
Rhm_Numts_183	6	+	5977	6717	741	30941561	30942301	741	6	+	1	5977	6717	741	30941561	30942301	741	95.82
Rhm_Numts_184	6	-	15494	15613	120	31125160	31125279	120	6	-	1	15494	15613	120	31125160	31125279	120	73.33
Rhm_Numts_185	6	+	1360	16350	14991	33558332	33559906	1575	6	+	1	16350	16564	215	33558332	33558547	216	94.91
Rhm_Numts_185									6	+	2	1	1360	1360	33558548	33559906	1359	88.84
Rhm_Numts_186	6	+	10354	10445	92	34998217	34998309	93	6	+	1	10354	10445	92	34998217	34998309	93	78.49
Rhm_Numts_187	6	-	182	16102	15921	37392818	37393426	609	6	-	1	1	182	182	37392818	37392997	180	86.1
Rhm_Numts_187									6	-	2	16102	16564	463	37392998	37393426	429	73.84
Rhm_Numts_188	6	+	6078	6727	650	50451577	50452226	650	6	+	1	6078	6727	650	50451577	50452226	650	96
Rhm_Numts_189	6	+	3605	16075	12471	70737614	70741857	4244	6	+	1	16075	16564	490	70737614	70738096	483	77.5
Rhm_Numts_189									6	+	2	1	446	446	70738097	70738550	454	73.16
Rhm_Numts_189									6	+	3	536	2513	1978	70738723	70740720	1998	82.42
Rhm_Numts_189									6	+	4	3150	3605	456	70741403	70741857	455	78.73
Rhm_Numts_190	6	-	2028	4486	2459	73275614	73278071	2458	6	-	1	2028	4486	2459	73275614	73278071	2458	94.6
Rhm_Numts_191	6	-	12038	12952	915	73378072	73378986	915	6	-	1	12038	12952	915	73378072	73378986	915	90.38
Rhm_Numts_192	6	+	11424	11569	146	76206346	76206489	144	6	+	1	11424	11569	146	76206346	76206489	144	73.97
Rhm_Numts_193	6	-	11339	11717	379	80228204	80228582	379	6	-	1	11339	11717	379	80228204	80228582	379	96.4
Rhm_Numts_194	6	-	15476	15945	470	81478116	81478577	462	6	-	1	15476	15945	470	81478116	81478577	462	65.62
Rhm_Numts_195	6	-	9983	10036	54	83433852	83433905	54	6	-	1	9983	10036	54	83433852	83433905	54	85.19
Rhm_Numts_196	6	-	13815	16021	2207	93999497	94001710	2214	6	-	1	13815	16021	2207	93999497	94001710	2214	67.78
Rhm_Numts_197	6	-	5865	7116	1252	94662870	94664092	1223	6	-	1	5865	7116	1252	94662870	94664092	1223	72.6
Rhm_Numts_198	6	-	13367	14081	715	107450616	107451330	715	6	-	1	13367	14081	715	107450616	107451330	715	90.64
Rhm_Numts_199	6	-	398	595	198	108609574	108609771	198	6	-	1	398	595	198	108609574	108609771	198	90.91
Rhm_Numts_200	6	+	128	1493	1366	120144662	120146227	1566	6	+	1	128	244	117	120144662	120144776	115	78.15
Rhm_Numts_200									6	+	2	536	1493	958	120145267	120146227	961	80.7
Rhm_Numts_201	6	+	16089	16161	73	131183413	131183485	73	6	+	1	16089	16161	73	131183413	131183485	73	87.67
Rhm_Numts_202	6	-	12670	12820	151	135316552	135316702	151	6	-	1	12670	12820	151	135316552	135316702	151	91.39
Rhm_Numts_203	6	+	10370	10688	319	140388215	140388528	314	6	+	1	10370	10688	319	140388215	140388528	314	78.6
Rhm_Numts_204	6	-	11884	12062	179	141722734	141722907	174	6	-	1	11884	12062	179	141722734	141722907	174	70.95
Rhm_Numts_205	6	+	875	15348	14474	159374295	159374595	301	6	+	1	15348	15426	79	159374295	159374373	79	78.48
Rhm_Numts_205									6	+	2	692	875	184	159374409	159374595	187	79.68
Rhm_Numts_206	6	-	16075	16234	160	161729498	161729658	161	6	-	1	16075	16234	160	161729498	161729658	161	77.71
Rhm_Numts_207	6	-	7224	8546	1323	164662689	164664005	1317	6	-	1	7224	8546	1323	164662689	164664005	1317	87.69
Rhm_Numts_208	7	+	3750	3923	174	13736754	13736931	178	7	+	1	3750	3923	174	13736754	13736931	178	75.28
Rhm_Numts_209	7	-	4081	7453	3373	15127294	15130204	2911	7	-	1	6519	7453	935	15127294	15128228	935	87.59
Rhm_Numts_209									7	-	2	4081	6037	1957	15128231	15130204	1974	86.4
Rhm_Numts_210	7	+	275	16436	16162	15130278	15130682	405	7	+	1	16436	16564	129	15130278	15130406	129	97.67
Rhm_Numts_210									7	+	2	1	275	275	15130407	15130682	276	87.36
Rhm_Numts_211	7	+	12948	13192	245	24684438	24684681	244	7	+	1	12948	13192	245	24684438	24684681	244	80.49
Rhm_Numts_212	7	-	13185	13283	99	26799034	26799132	99	7	-	1	13185	13283	99	26799034	26799132	99	76.77
Rhm_Numts_213	7	-	919	1309	391	32891520	32891908	389	7	-	1	919	1309	391	32891520	32891908	389	90.8
Rhm_Numts_214	7	+	13003	13058	56	35434658	35434713	56	7	+	1	13003	13058	56	35434658	35434713	56	80.36
Rhm_Numts_215	7	-	11339	11409	71	36118170	36118240	71	7	-	1	11339	11409	71	36118170	36118240	71	78.87
Rhm_Numts_216	7	+	9705	16007	6303	36485175	36491230	6056	7	+	1	9705	11017	1313	36485175	36486488	1314	72.71
Rhm_Numts_216									7	+	2	11219	16007	4789	36486514	36491230	4717	71.72
Rhm_Numts_217	7	-	536	622	87	60350285	60350363	79	7	-	1	536	622	87	60350285	60350363	79	79.31
Rhm_Numts_218	7	+	9662	10042	381	62168640	62169018	379	7	+	1	9662	10042	381	62168640	62169018	379	76.82
Rhm_Numts_219	7	+	9662	10042	381	64034332	64034726	395	7	+	1	9662	10042	381	64034332	64034726	395	75.13
Rhm_Numts_220	7	+	5333	5418	86	67708773	67708857	85	7	+	1	5333	5418	86	67708773	67708857	85	80.23
Rhm_Numts_221	7	-	9713	10041	329	69977417	69977745	329	7	-	1	9713	10041	329	69977417	69977745	329	77.58
Rhm_Numts_222	7	+	9736	9793	58	71404018	71404075	58	7	+	1	9736	9793	58	71404018	71404075	58	82.76
Rhm_Numts_223	7	-	9662	10036	375	79887084	79887457	374	7	-	1	9662	10036	375	79887084	79887457	374	76.92
Rhm_Numts_224	7	-	9662	10036	375	79951189	79951559	371	7	-	1	9662	10036	375	79951189	79951559	371	76.66
Rhm_Numts_225	7	+	9662	10027	366	81910307	81910671	365	7	+	1	9662	10027	366	81910307	81910671	365	76.36
Rhm_Numts_226	7	-	1962	2029	68	86265710	86265775	66	7	-	1	1962	2029	68	86265710	86265775	66	79.41
Rhm_Numts_227	7	-	536	940	405	114638985	114639388	404	7	-	1	536	940	405	114638985	114639388	404	80
Rhm_Numts_228	7	-	6273	9685	3413	116177462	116181337	3876	7	-	1	7994	9685	1692	116177462	116179129	1668	82.94
Rhm_Numts_228									7	-	2	6273	8004	1732	116179606	116181337	1732	89.38
Rhm_Numts_229	7	+	15476	15654	179	134803823	134804001	179	7	+	1	15476	15654	179	134803823	134804001	179	74.86
Rhm_Numts_230	7	-	5265	5337	73	142056731	142056803	73	7	-	1	5265	5337	73	142056731	142056803	73	78.8
Rhm_Numts_231	7	-	1199	2300	1102	146832845	146834062	1218	7	-	1	1819	2300	482	146832845	146833352	508	73.97
Rhm_Numts_231									7	-	2	1199	1825	627	146833438	146834062	625	69.44
Rhm_Numts_232	7	+	1763	3527	1765	147425989	147427749	1761	7	+	1	1763	3527	1765	147425989	147427749	1761	77.6
Rhm_Numts_233	7	+	11366	15406	4041	147427755	147431634	3880	7	+	1	11366	11879	514	147427755	147428268	514	72.43
Rhm_Numts_233									7	+	2	13005	15406	2402	147429244	147431634	2391	71.87
Rhm_Numts_234	7	+	4305	4460	156	155788599	155788754	156	7	+	1	4305	4460	156	155788599	155788754	156	96.15
Rhm_Numts_235	8	-	14388	14487	100	15918632	15918731	100	8	-	1	14388	14487	100	15918632	15918731	100	77
Rhm_Numts_236	8	+	14788	15233	446	18743972	18744417	446	8	+	1	14788	15233	446	18743972	18744417	446	71.88
Rhm_Numts_237	8	-	14547	14973	427	28054070	28054496	427	8	-	1	14547	14973	427	28054070	28054496	427	73.89
Rhm_Numts_238	8	+	8256	8978	723	30807218	30807939	722	8	+	1	8256	8978	723	30807218	30807939	722	94.19
Rhm_Numts_239	8	-	12244	12373	130	33091468	33091596	129	8	-	1	12244	12373	130	33091468	33091596	129	77.27
Rhm_Numts_240	8	+	5671	16419	10749	33305499	33312390	6892	8	+	1	16419	16564	146	33305499	33305643	145	82.19
Rhm_Numts_240									8	+	2	582	3217	2636	33306349	33308928	2580	74.77
Rhm_Numts_240									8	+	3	3247	4992	1746	33309263	33310955	1693	71.85
Rhm_Numts_240									8	+	4	5095	5671	577	33311816	33312390	575	69.62
Rhm_Numts_241	8	-	13920	14643	724	36658927	36659646	720	8	-	1	13920	14643	724	36658927	36659646	720	73.45
Rhm_Numts_242	8	+	2595	2680	86	37787895	37787980	86	8	+	1	2595	2680	86	37787895	37787980	86	80.23
Rhm_Numts_243	8	-	12523	13319	797	42965534	42966331	798	8	-	1	12523	13319	797	42965534	42966331	798	88.72
Rhm_Numts_244	8	-	6189	9595	3407	44366910	44370306	3397	8	-	1	6189	9595	3407	44366910	44370306	3397	91.26
Rhm_Numts_245	8	-	14940	15384	445	44373359	44373803	445	8	-	1	14940	15384	445	44373359	44373803	445	91.46
Rhm_Numts_246	8	-	4992	14329	9338	49377352	49385159	7808	8	-	1	4198	4992	795	49377352	49378146	795	74.59
Rhm_Numts_246									8	-	2	558	3533	2976	49378157	49381111	2955	75.62
Rhm_Numts_246									8	-	3	15641	16564	924	49382776	49383710	935	66.81
Rhm_Numts_246									8	-	4	14329	14752	424	49384739	49385159	421	73.18
Rhm_Numts_247	8	-	12411	13292	882	51499960	51500841	882	8	-	1	12411	13292	882	51499960	51500841	882	90.2
Rhm_Numts_248	8	+	15210	15379	170	51575573	51575742	170	8	+	1	15210	15379	170	51575573	51575742	170	98.24
Rhm_Numts_249	8	+	536	1569	1034	53830329	53831357	1029	8	+	1	536	1569	1034	53830329	53831357	1029	84.82
Rhm_Numts_250	8	+	537	3051	2515	53831613	53834136	2524	8	+	1	537	3051	2515	53831613	53834136	2524	85.74
Rhm_Numts_251	8	+	13503	14069	567	53894584	53895150	567	8	+	1	13503	14069	567	53894584	53895150	567	77.76
Rhm_Numts_252	8	-	14804	16564	1761	70205434	70207206	1773	8	-	1	14804	16564	1761	70205434	70207206	1773	70.22
Rhm_Numts_253	8	-	8507	14212	5706	70209679	70215647	5969	8	-	1	13590	14212	623	70209679	70210288	610	67.45
Rhm_Numts_253									8	-	2	12004	13556	1553	70210635	70212173	1539	74.69
Rhm_Numts_253									8	-	3	8507	11010	2504	70213210	70215647	2438	71.68
Rhm_Numts_254	8	-	1617	2129	513	77497390	77497902	513	8	-	1	1617	2129	513	77497390	77497902	513	97.86
Rhm_Numts_255	8	+	2222	2609	388	78685169	78685553	385	8	+	1	2222	2609	388	78685169	78685553	385	74.68
Rhm_Numts_256	8	-	4702	4845	144	80739078	80739218	141	8	-	1	4702	4845	144	80739078	80739218	141	70.83
Rhm_Numts_257	8	-	15021	15385	365	90384014	90384378	365	8	-	1	15021	15385	365	90384014	90384378	365	90.41
Rhm_Numts_258	8	-	1326	15511	14186	90484380	90486765	2386	8	-	1	1	1326	1326	90484380	90485709	1330	92.49
Rhm_Numts_258									8	-	2	15511	16564	1054	90485710	90486765	1056	89.12
Rhm_Numts_259	8	+	3316	3648	333	97720538	97720866	329	8	+	1	3316	3648	333	97720538	97720866	329	79.88
Rhm_Numts_260	8	-	8170	8383	214	97858532	97858748	217	8	-	1	8170	8383	214	97858532	97858748	217	77.23
Rhm_Numts_261	8	+	4774	5855	1082	99781480	99782560	1081	8	+	1	4774	5855	1082	99781480	99782560	1081	90.11
Rhm_Numts_262	8	+	50	13285	13236	99782559	99784485	1927	8	+	1	14024	14282	259	99782559	99782816	258	85.33
Rhm_Numts_262									8	+	2	16364	16564	201	99782817	99783017	201	96.2
Rhm_Numts_262									8	+	3	1	50	50	99783018	99783067	50	96
Rhm_Numts_262									8	+	4	13285	13839	555	99783931	99784485	555	93.15
Rhm_Numts_263	8	+	8087	9156	1070	100380891	100381965	1075	8	+	1	8087	9156	1070	100380891	100381965	1075	70.74
Rhm_Numts_264	8	+	7270	16437	9168	105600169	105609144	8976	8	+	1	16437	16560	124	105600169	105600292	124	75.2
Rhm_Numts_264									8	+	2	559	2269	1711	105600898	105602492	1595	65.77
Rhm_Numts_264									8	+	3	2367	4319	1953	105602888	105604855	1968	68.82
Rhm_Numts_264									8	+	4	4316	5384	1069	105605188	105606270	1083	65.1
Rhm_Numts_264									8	+	5	5377	5652	276	105606502	105606796	295	65.68
Rhm_Numts_264									8	+	6	5644	6011	368	105607120	105607480	361	71.12
Rhm_Numts_264									8	+	7	6084	7270	1187	105607973	105609144	1172	67.69
Rhm_Numts_265	8	-	5162	13667	8506	108298234	108305959	7726	8	-	1	10303	10453	151	108298234	108298385	152	86.18
Rhm_Numts_265									8	-	2	5162	10105	4944	108298451	108303373	4923	84.94
Rhm_Numts_265									8	-	3	11113	13667	2555	108303404	108305959	2556	86.46
Rhm_Numts_266	8	+	2252	2290	39	111600101	111600139	39	8	+	1	2252	2290	39	111600101	111600139	39	89.74
Rhm_Numts_267	8	+	16513	16564	52	112486179	112486230	52	8	+	1	16513	16564	52	112486179	112486230	52	86.54
Rhm_Numts_268	8	-	4701	6503	1803	113387419	113389264	1846	8	-	1	4701	6503	1803	113387419	113389264	1846	69.78
Rhm_Numts_269	8	-	14951	16564	1614	113667422	113668154	733	8	-	1	14951	15229	279	113667422	113667699	278	73.76
Rhm_Numts_269									8	-	2	16300	16564	265	113667888	113668154	267	76.67
Rhm_Numts_270	8	+	1340	1433	94	131538823	131538916	94	8	+	1	1340	1433	94	131538823	131538916	94	84.4
Rhm_Numts_271	8	+	10146	10508	363	136081286	136081643	358	8	+	1	10146	10508	363	136081286	136081643	358	70.5
Rhm_Numts_272	8	+	4815	6657	1843	136319075	136320933	1859	8	+	1	4815	6657	1843	136319075	136320933	1859	75.73
Rhm_Numts_273	8	+	12954	13021	68	141614019	141614082	64	8	+	1	12954	13021	68	141614019	141614082	64	80.88
Rhm_Numts_274	8	-	12837	13205	369	142143806	142144172	367	8	-	1	12837	13205	369	142143806	142144172	367	73.19
Rhm_Numts_275	8	+	8093	8182	90	145012891	145012980	90	8	+	1	8093	8182	90	145012891	145012980	90	73.33
Rhm_Numts_276	9	+	2171	5128	2958	508475	510109	1635	9	+	1	2171	3009	839	508475	509315	841	78.45
Rhm_Numts_276									9	+	2	3277	3715	439	509562	509994	433	72.89
Rhm_Numts_276									9	+	3	5054	5128	75	510030	510109	80	80
Rhm_Numts_277	9	+	2255	5241	2987	20039312	20041315	2004	9	+	1	2255	2794	540	20039312	20039849	538	77.29
Rhm_Numts_277									9	+	2	4137	5241	1105	20040195	20041315	1121	71.5
Rhm_Numts_278	9	-	3177	3527	351	20039852	20040196	345	9	-	1	3177	3527	351	20039852	20040196	345	72.36
Rhm_Numts_279	9	+	3632	3915	284	21036369	21036651	283	9	+	1	3632	3915	284	21036369	21036651	283	71.93
Rhm_Numts_280	9	+	9620	9774	155	21070899	21071050	152	9	+	1	9620	9774	155	21070899	21071050	152	71.34
Rhm_Numts_281	9	+	2553	2627	75	25832172	25832246	75	9	+	1	2553	2627	75	25832172	25832246	75	85.33
Rhm_Numts_282	9	-	7089	7167	79	30739419	30739494	76	9	-	1	7089	7167	79	30739419	30739494	76	78.48
Rhm_Numts_283	9	+	1302	1413	112	36422726	36422837	112	9	+	1	1302	1413	112	36422726	36422837	112	82.14
Rhm_Numts_284	9	-	11654	13939	2286	36636281	36638550	2270	9	-	1	11654	13939	2286	36636281	36638550	2270	74.65
Rhm_Numts_285	9	-	1676	3827	2152	37737326	37739483	2158	9	-	1	1676	3827	2152	37737326	37739483	2158	77.68
Rhm_Numts_286	9	-	437	9511	9075	43148052	43154480	6429	9	-	1	1	437	437	43148052	43148487	436	76.61
Rhm_Numts_286									9	-	2	15272	16564	1293	43148488	43149776	1289	79.22
Rhm_Numts_286									9	-	3	9511	13229	3719	43150770	43154480	3711	80.16
Rhm_Numts_287	9	+	13388	13436	49	43348477	43348524	48	9	+	1	13388	13436	49	43348477	43348524	48	85.71
Rhm_Numts_288	9	+	1749	14794	13046	45417563	45421081	3519	9	+	1	14794	15997	1204	45417563	45418715	1153	65.57
Rhm_Numts_288									9	+	2	559	1749	1191	45419908	45421081	1174	69.99
Rhm_Numts_289	9	+	559	967	409	50081151	50081559	409	9	+	1	559	967	409	50081151	50081559	409	74.4
Rhm_Numts_290	9	-	128	16380	16253	52321846	52322159	314	9	-	1	1	128	128	52321846	52321973	128	96.9
Rhm_Numts_290									9	-	2	16380	16564	185	52321974	52322159	186	94.62
Rhm_Numts_291	9	-	5567	5612	46	53645063	53645108	46	9	-	1	5567	5612	46	53645063	53645108	46	91.3
Rhm_Numts_292	9	-	5762	5825	64	57660183	57660246	64	9	-	1	5762	5825	64	57660183	57660246	64	82.81
Rhm_Numts_293	9	+	3245	9020	5776	67426975	67433026	6052	9	+	1	3245	4448	1204	67426975	67428179	1205	72.49
Rhm_Numts_293									9	+	2	4465	5384	920	67428501	67429405	905	67.93
Rhm_Numts_293									9	+	3	5376	7640	2265	67429702	67431945	2244	74.54
Rhm_Numts_293									9	+	4	7912	8192	281	67432010	67432287	278	70.46
Rhm_Numts_293									9	+	5	8282	9020	739	67432306	67433026	721	66.62
Rhm_Numts_294	9	+	8038	8160	123	67870956	67871078	123	9	+	1	8038	8160	123	67870956	67871078	123	76.42
Rhm_Numts_295	9	+	7554	7680	127	70041648	70041774	127	9	+	1	7554	7680	127	70041648	70041774	127	74.22
Rhm_Numts_296	9	-	560	3055	2496	81713469	81716272	2804	9	-	1	2754	3055	302	81713469	81713765	297	80.59
Rhm_Numts_296									9	-	2	560	2767	2208	81714070	81716272	2203	75.54
Rhm_Numts_297	9	+	12493	12735	243	85263070	85263312	243	9	+	1	12493	12735	243	85263070	85263312	243	83.2
Rhm_Numts_298	9	+	12522	12988	467	89327345	89327821	477	9	+	1	12522	12988	467	89327345	89327821	477	73.17
Rhm_Numts_299	9	-	11300	12168	869	94230160	94231030	871	9	-	1	11300	12168	869	94230160	94231030	871	71.72
Rhm_Numts_300	9	-	11300	12168	869	94377202	94378069	868	9	-	1	11300	12168	869	94377202	94378069	868	70.89
Rhm_Numts_301	9	-	16086	16463	378	104185664	104186043	380	9	-	1	16086	16463	378	104185664	104186043	380	87.89
Rhm_Numts_302	9	+	380	16063	15684	105987781	105988656	876	9	+	1	16063	16564	502	105987781	105988282	502	93.23
Rhm_Numts_302									9	+	2	1	380	380	105988283	105988656	374	93.44
Rhm_Numts_303	9	+	129	2460	2332	106142212	106144955	2744	9	+	1	129	1967	1839	106142212	106144050	1839	90.37
Rhm_Numts_303									9	+	2	2410	2460	51	106144905	106144955	51	96.8
Rhm_Numts_304	9	-	16089	16207	119	116322413	116322531	119	9	-	1	16089	16207	119	116322413	116322531	119	81.15
Rhm_Numts_305	9	+	7985	8091	107	118121077	118121183	107	9	+	1	7985	8091	107	118121077	118121183	107	84.11
Rhm_Numts_306	9	+	3308	3471	164	119464537	119464700	164	9	+	1	3308	3471	164	119464537	119464700	164	73.17
Rhm_Numts_307	9	+	5693	5862	170	125405433	125405596	164	9	+	1	5693	5862	170	125405433	125405596	164	74.29
Rhm_Numts_308	10	+	7670	8130	461	4107738	4108198	461	10	+	1	7670	8130	461	4107738	4108198	461	72.45
Rhm_Numts_309	10	+	4232	16511	12280	7173118	7177946	4829	10	+	1	16511	16564	54	7173118	7173170	53	87.4
Rhm_Numts_309									10	+	2	536	2869	2334	7173859	7176171	2313	75.8
Rhm_Numts_309									10	+	3	3487	4232	746	7177229	7177946	718	75.13
Rhm_Numts_310	10	+	2787	2925	139	13512272	13512400	129	10	+	1	2787	2925	139	13512272	13512400	129	82.73
Rhm_Numts_311	10	-	9711	10027	317	29879286	29879598	313	10	-	1	9711	10027	317	29879286	29879598	313	72.96
Rhm_Numts_312	10	+	3030	3104	75	35498375	35498445	71	10	+	1	3030	3104	75	35498375	35498445	71	80
Rhm_Numts_313	10	-	1050	1115	66	35701242	35701308	67	10	-	1	1050	1115	66	35701242	35701308	67	85.7
Rhm_Numts_314	10	+	6117	6445	329	39267624	39267944	321	10	+	1	6117	6445	329	39267624	39267944	321	72.34
Rhm_Numts_315	10	+	4730	4899	170	41178540	41178702	163	10	+	1	4730	4899	170	41178540	41178702	163	71.76
Rhm_Numts_316	10	+	5804	6284	481	48351025	48351521	497	10	+	1	5804	6284	481	48351025	48351521	497	80.48
Rhm_Numts_317	10	+	2162	5128	2967	61002873	61004550	1678	10	+	1	2162	3715	1554	61002873	61004437	1565	74.33
Rhm_Numts_317									10	+	2	5046	5128	83	61004468	61004550	83	85.54
Rhm_Numts_318	10	+	9438	9514	77	68682599	68682675	77	10	+	1	9438	9514	77	68682599	68682675	77	94.81
Rhm_Numts_319	10	-	14816	15109	294	76818059	76818352	294	10	-	1	14816	15109	294	76818059	76818352	294	73.99
Rhm_Numts_320	10	+	15815	15892	78	77321457	77321534	78	10	+	1	15815	15892	78	77321457	77321534	78	84.62
Rhm_Numts_321	10	+	7107	9841	2735	80056415	80059670	3256	10	+	1	7107	7499	393	80056415	80056802	388	66.92
Rhm_Numts_321									10	+	2	7700	8181	482	80057333	80057800	468	68.53
Rhm_Numts_321									10	+	3	9276	9841	566	80059113	80059670	558	70.47
Rhm_Numts_322	10	+	1214	15545	14332	80060126	80062758	2633	10	+	1	15545	16007	463	80060126	80060596	471	69.79
Rhm_Numts_322									10	+	2	16444	16560	117	80061363	80061479	117	75.21
Rhm_Numts_322									10	+	3	565	1214	650	80062105	80062758	654	69.52
Rhm_Numts_323	10	+	3886	4367	482	80063310	80063791	482	10	+	1	3886	4367	482	80063310	80063791	482	68.72
Rhm_Numts_324	10	+	628	858	231	94093764	94093994	231	10	+	1	628	858	231	94093764	94093994	231	77.87
Rhm_Numts_325	11	-	6723	6898	176	7946421	7946596	176	11	-	1	6723	6898	176	7946421	7946596	176	68.75
Rhm_Numts_326	11	-	5805	5932	128	7955597	7955733	137	11	-	1	5805	5932	128	7955597	7955733	137	72.99
Rhm_Numts_327	11	+	969	2169	1201	8698315	8699991	1677	11	+	1	969	2103	1135	8698315	8699433	1119	66.35
Rhm_Numts_327									11	+	2	2124	2169	46	8699946	8699991	46	86.96
Rhm_Numts_328	11	+	6084	6407	324	9543693	9544012	320	11	+	1	6084	6407	324	9543693	9544012	320	70.6
Rhm_Numts_329	11	+	6084	6408	325	9637338	9637663	326	11	+	1	6084	6408	325	9637338	9637663	326	68.18
Rhm_Numts_330	11	-	5460	5672	213	26858578	26858795	218	11	-	1	5460	5672	213	26858578	26858795	218	77.6
Rhm_Numts_331	11	+	13453	15607	2155	31318470	31320914	2445	11	+	1	13453	14495	1043	31318470	31319504	1035	68.3
Rhm_Numts_331									11	+	2	14561	15607	1047	31319895	31320914	1020	68.66
Rhm_Numts_332	11	+	6597	6959	363	37163337	37163700	364	11	+	1	6597	6959	363	37163337	37163700	364	79.12
Rhm_Numts_333	11	-	3326	4992	1667	38617571	38619230	1660	11	-	1	3326	4992	1667	38617571	38619230	1660	69.99
Rhm_Numts_334	11	+	4214	4374	161	46951478	46951637	160	11	+	1	4214	4374	161	46951478	46951637	160	83.85
Rhm_Numts_335	11	-	12658	12829	172	47244908	47245079	172	11	-	1	12658	12829	172	47244908	47245079	172	87.79
Rhm_Numts_336	11	+	1816	2437	622	58326147	58326768	622	11	+	1	1816	2437	622	58326147	58326768	622	96.3
Rhm_Numts_337	11	-	7937	8806	870	66736628	66737496	869	11	-	1	7937	8806	870	66736628	66737496	869	74.9
Rhm_Numts_338	11	-	12257	14522	2266	73393984	73396228	2245	11	-	1	12257	14522	2266	73393984	73396228	2245	80.35
Rhm_Numts_339	11	+	1195	16090	14896	80016881	80018559	1679	11	+	1	16090	16564	475	80016881	80017353	473	88.91
Rhm_Numts_339									11	+	2	1	1195	1195	80017354	80018559	1206	90.7
Rhm_Numts_340	11	-	12754	14195	1442	80018624	80020064	1441	11	-	1	12754	14195	1442	80018624	80020064	1441	89.74
Rhm_Numts_341	11	+	9275	9349	75	85867650	85867724	75	11	+	1	9275	9349	75	85867650	85867724	75	81.33
Rhm_Numts_342	11	-	3308	3536	229	98940430	98940658	229	11	-	1	3308	3536	229	98940430	98940658	229	82.97
Rhm_Numts_343	11	+	16096	16381	286	111985852	111986136	285	11	+	1	16096	16381	286	111985852	111986136	285	78.8
Rhm_Numts_344	11	-	168	232	65	122302364	122302428	65	11	-	1	168	232	65	122302364	122302428	65	86.15
Rhm_Numts_345	11	-	4328	4481	154	127919804	127919957	154	11	-	1	4328	4481	154	127919804	127919957	154	81.82
Rhm_Numts_346	11	+	5172	5271	100	129945933	129946032	100	11	+	1	5172	5271	100	129945933	129946032	100	83
Rhm_Numts_347	11	-	7021	7082	62	131137554	131137615	62	11	-	1	7021	7082	62	131137554	131137615	62	83.87
Rhm_Numts_348	11	-	12119	12336	218	131582336	131582555	220	11	-	1	12119	12336	218	131582336	131582555	220	77.73
Rhm_Numts_349	12	+	5484	5578	95	3143186	3143281	96	12	+	1	5484	5578	95	3143186	3143281	96	86.46
Rhm_Numts_350	12	-	842	16300	15459	3728561	3729590	1030	12	-	1	558	842	285	3728561	3728866	306	75.82
Rhm_Numts_350									12	-	2	16300	16563	264	3729325	3729590	266	73.88
Rhm_Numts_351	12	-	11	2290	2280	6641834	6644675	2842	12	-	1	1770	2290	521	6641834	6642357	524	79.25
Rhm_Numts_351									12	-	2	536	1779	1244	6642686	6643930	1245	76.4
Rhm_Numts_351									12	-	3	11	70	60	6644616	6644675	60	86.89
Rhm_Numts_352	12	-	7691	16564	8874	6644685	6653962	9278	12	-	1	13950	16564	2615	6644685	6647283	2599	69.87
Rhm_Numts_352									12	-	2	12866	13408	543	6647809	6648355	547	72.39
Rhm_Numts_352									12	-	3	9831	12869	3039	6648606	6651639	3034	72.55
Rhm_Numts_352									12	-	4	8292	9780	1489	6651936	6653433	1498	70.7
Rhm_Numts_352									12	-	5	7691	8192	502	6653462	6653962	501	73.16
Rhm_Numts_353	12	-	8328	8487	160	13829131	13829290	160	12	-	1	8328	8487	160	13829131	13829290	160	97.5
Rhm_Numts_354	12	-	13282	13340	59	18598419	18598477	59	12	-	1	13282	13340	59	18598419	18598477	59	81.36
Rhm_Numts_355	12	+	11792	15081	3290	18912835	18916064	3230	12	+	1	11792	15081	3290	18912835	18916064	3230	71.13
Rhm_Numts_356	12	+	9689	9853	165	38407379	38407540	162	12	+	1	9689	9853	165	38407379	38407540	162	74.85
Rhm_Numts_357	12	-	791	1209	419	43373159	43373586	428	12	-	1	791	1209	419	43373159	43373586	428	77.16
Rhm_Numts_358	12	-	243	16068	15826	50665507	50666242	736	12	-	1	1	243	243	50665507	50665745	239	82.33
Rhm_Numts_358									12	-	2	16068	16564	497	50665746	50666242	497	80.91
Rhm_Numts_359	12	-	6216	8088	1873	54271690	54273558	1869	12	-	1	6216	8088	1873	54271690	54273558	1869	91.72
Rhm_Numts_360	12	-	10398	13121	2724	64966567	64969226	2660	12	-	1	11615	13121	1507	64966567	64968068	1502	75.2
Rhm_Numts_360									12	-	2	10398	11456	1059	64968168	64969226	1059	72.44
Rhm_Numts_361	12	+	7188	7962	775	65355977	65356751	775	12	+	1	7188	7962	775	65355977	65356751	775	66.37
Rhm_Numts_362	12	+	6891	10782	3892	66467249	66471054	3806	12	+	1	6891	8215	1325	66467249	66468558	1310	73.55
Rhm_Numts_362									12	+	2	8290	10782	2493	66468561	66471054	2494	71.97
Rhm_Numts_363	12	-	10790	10882	93	66471490	66471582	93	12	-	1	10790	10882	93	66471490	66471582	93	77.42
Rhm_Numts_364	12	-	15396	15590	195	66471584	66471774	191	12	-	1	15396	15590	195	66471584	66471774	191	70.26
Rhm_Numts_365	12	-	5735	6558	824	66471784	66472602	819	12	-	1	5735	6558	824	66471784	66472602	819	73.41
Rhm_Numts_366	12	-	2005	2194	190	70564993	70565179	187	12	-	1	2005	2194	190	70564993	70565179	187	83.25
Rhm_Numts_367	12	-	13581	13671	91	73281426	73281516	91	12	-	1	13581	13671	91	73281426	73281516	91	79.12
Rhm_Numts_368	12	-	541	3069	2529	75536306	75539156	2851	12	-	1	2751	3069	319	75536306	75536619	314	81.19
Rhm_Numts_368									12	-	2	541	2759	2219	75536928	75539156	2229	76.63
Rhm_Numts_369	12	+	4803	7618	2816	75539769	75541571	1803	12	+	1	4803	4942	140	75539769	75539904	136	75
Rhm_Numts_369									12	+	2	6804	7618	815	75540757	75541571	815	77.45
Rhm_Numts_370	12	-	9567	9649	83	79637158	79637240	83	12	-	1	9567	9649	83	79637158	79637240	83	74.7
Rhm_Numts_371	12	+	12252	12331	80	80687726	80687805	80	12	+	1	12252	12331	80	80687726	80687805	80	80
Rhm_Numts_372	12	-	6003	6451	449	83897273	83897721	449	12	-	1	6003	6451	449	83897273	83897721	449	76.5
Rhm_Numts_373	12	-	9531	10140	610	87177847	87178457	611	12	-	1	9531	10140	610	87177847	87178457	611	96.4
Rhm_Numts_374	12	-	1920	2283	364	87178458	87178821	364	12	-	1	1920	2283	364	87178458	87178821	364	98.35
Rhm_Numts_375	12	+	13168	13211	44	87659228	87659271	44	12	+	1	13168	13211	44	87659228	87659271	44	86.36
Rhm_Numts_376	12	+	16091	16475	385	88923376	88923759	384	12	+	1	16091	16475	385	88923376	88923759	384	83.63
Rhm_Numts_377	12	+	2600	2689	90	90305828	90305917	90	12	+	1	2600	2689	90	90305828	90305917	90	84.44
Rhm_Numts_378	12	+	3621	3729	109	92880198	92880314	117	12	+	1	3621	3729	109	92880198	92880314	117	76.7
Rhm_Numts_379	12	+	732	983	252	99320847	99321102	256	12	+	1	732	983	252	99320847	99321102	256	82.81
Rhm_Numts_380	12	+	7707	7795	89	100981878	100981968	91	12	+	1	7707	7795	89	100981878	100981968	91	79.12
Rhm_Numts_381	12	-	11840	13150	1311	101377046	101378645	1600	12	-	1	12872	13150	279	101377046	101377323	278	70.97
Rhm_Numts_381									12	-	2	11840	12875	1036	101377631	101378645	1015	71.63
Rhm_Numts_382	12	-	7392	7761	370	106160125	106160487	363	12	-	1	7392	7761	370	106160125	106160487	363	74.86
Rhm_Numts_383	13	+	6462	6576	115	15522562	15522676	115	13	+	1	6462	6576	115	15522562	15522676	115	80
Rhm_Numts_384	13	-	6489	6721	233	17253679	17253911	233	13	-	1	6489	6721	233	17253679	17253911	233	80.34
Rhm_Numts_385	13	-	15527	15622	96	19146389	19146484	96	13	-	1	15527	15622	96	19146389	19146484	96	78.12
Rhm_Numts_386	13	-	6946	7859	914	44284070	44284972	903	13	-	1	6946	7859	914	44284070	44284972	903	82.8
Rhm_Numts_387	13	+	16067	16151	85	55855677	55855761	85	13	+	1	16067	16151	85	55855677	55855761	85	87.6
Rhm_Numts_388	13	+	8677	8818	142	56764899	56765036	138	13	+	1	8677	8818	142	56764899	56765036	138	71.83
Rhm_Numts_389	13	-	9542	9757	216	63877969	63878184	216	13	-	1	9542	9757	216	63877969	63878184	216	73.52
Rhm_Numts_390	13	+	4972	5244	273	68527967	68528233	267	13	+	1	4972	5244	273	68527967	68528233	267	68.5
Rhm_Numts_391	13	-	2948	3053	106	75311813	75311918	106	13	-	1	2948	3053	106	75311813	75311918	106	88.68
Rhm_Numts_392	13	+	12754	13140	387	81839265	81839651	387	13	+	1	12754	13140	387	81839265	81839651	387	95.35
Rhm_Numts_393	13	+	2739	4836	2098	81841514	81843611	2098	13	+	1	2739	4836	2098	81841514	81843611	2098	95.9
Rhm_Numts_394	13	+	678	11583	10906	83338069	83343777	5709	13	+	1	11583	12536	954	83338069	83339019	951	71.41
Rhm_Numts_394									13	+	2	13318	16562	3245	83339913	83343167	3255	69.13
Rhm_Numts_394									13	+	3	537	678	142	83343637	83343777	141	79.72
Rhm_Numts_395	13	+	8918	9517	600	83964514	83965113	600	13	+	1	8918	9517	600	83964514	83965113	600	96.17
Rhm_Numts_396	13	-	6806	7029	224	85627678	85627897	220	13	-	1	6806	7029	224	85627678	85627897	220	76.34
Rhm_Numts_397	13	-	1526	1592	67	86302231	86302297	67	13	-	1	1526	1592	67	86302231	86302297	67	80.6
Rhm_Numts_398	13	-	12287	12336	50	102423238	102423287	50	13	-	1	12287	12336	50	102423238	102423287	50	88
Rhm_Numts_399	13	+	707	792	86	103499243	103499330	88	13	+	1	707	792	86	103499243	103499330	88	73.86
Rhm_Numts_400	13	+	4474	4536	63	112409770	112409832	63	13	+	1	4474	4536	63	112409770	112409832	63	80.95
Rhm_Numts_401	13	-	6553	6811	259	119132594	119132863	270	13	-	1	6553	6811	259	119132594	119132863	270	81.11
Rhm_Numts_402	13	+	13023	13104	82	120639183	120639264	82	13	+	1	13023	13104	82	120639183	120639264	82	74.39
Rhm_Numts_403	13	+	15440	16564	1125	122924513	122925644	1132	13	+	1	15440	16564	1125	122924513	122925644	1132	67.47
Rhm_Numts_404	13	+	6373	16384	10012	123214386	123221106	6721	13	+	1	16384	16560	177	123214386	123214562	177	80.9
Rhm_Numts_404									13	+	2	536	6373	5838	123215305	123221106	5802	75.89
Rhm_Numts_405	13	+	8503	13928	5426	126431238	126437789	6552	13	+	1	8503	9790	1288	126431238	126432519	1282	72.82
Rhm_Numts_405									13	+	2	9776	12750	2975	126433219	126436139	2921	71.6
Rhm_Numts_405									13	+	3	12765	13200	436	126436446	126436868	423	73.23
Rhm_Numts_405									13	+	4	13234	13928	695	126437069	126437789	721	68.3
Rhm_Numts_406	13	-	12248	12481	234	130921591	130921816	226	13	-	1	12248	12481	234	130921591	130921816	226	70.4
Rhm_Numts_407	13	+	958	16300	15343	132081255	132083163	1909	13	+	1	16300	16564	265	132081255	132081516	262	73.23
Rhm_Numts_407									13	+	2	536	958	423	132082742	132083163	422	76.5
Rhm_Numts_408	14	-	16395	16564	170	10244726	10244890	165	14	-	1	16395	16564	170	10244726	10244890	165	75.88
Rhm_Numts_409	14	-	14925	15394	470	32135617	32136081	465	14	-	1	14925	15394	470	32135617	32136081	465	79.36
Rhm_Numts_410	14	-	6756	7760	1005	32189995	32190998	1004	14	-	1	6756	7760	1005	32189995	32190998	1004	75.89
Rhm_Numts_411	14	+	10393	10452	60	33366910	33366971	62	14	+	1	10393	10452	60	33366910	33366971	62	91.94
Rhm_Numts_412	14	+	13173	13514	342	48503191	48503532	342	14	+	1	13173	13514	342	48503191	48503532	342	98.25
Rhm_Numts_413	14	-	13120	13346	227	60689817	60690045	229	14	-	1	13120	13346	227	60689817	60690045	229	77.73
Rhm_Numts_414	14	+	6340	7570	1231	71059434	71060661	1228	14	+	1	6340	7570	1231	71059434	71060661	1228	82.79
Rhm_Numts_415	14	+	9783	11577	1795	71065382	71067175	1794	14	+	1	9783	11577	1795	71065382	71067175	1794	80.85
Rhm_Numts_416	14	-	15888	16021	134	72734476	72734612	137	14	-	1	15888	16021	134	72734476	72734612	137	77.54
Rhm_Numts_417	14	+	10593	15572	4980	79849599	79854507	4909	14	+	1	10593	15572	4980	79849599	79854507	4909	71.28
Rhm_Numts_418	14	-	7081	7341	261	82710907	82711167	261	14	-	1	7081	7341	261	82710907	82711167	261	90.42
Rhm_Numts_419	14	-	1056	14358	13303	86049429	86052050	2622	14	-	1	558	1056	499	86049429	86049940	512	79.57
Rhm_Numts_419									14	-	2	14358	16468	2111	86049954	86052050	2097	70.22
Rhm_Numts_420	14	+	2563	11001	8439	88010893	88017802	6910	14	+	1	4451	8191	3741	88010893	88014690	3798	72.7
Rhm_Numts_420									14	+	2	8506	11001	2496	88014935	88017423	2489	71.3
Rhm_Numts_420									14	+	3	2563	2910	348	88017469	88017802	334	73.85
Rhm_Numts_421	14	-	4451	9653	5203	88047568	88053012	5445	14	-	1	9137	9653	517	88047568	88048060	493	73.5
Rhm_Numts_421									14	-	2	8278	9085	808	88048360	88049192	833	65.84
Rhm_Numts_421									14	-	3	4451	8192	3742	88049206	88053012	3807	71.71
Rhm_Numts_422	14	-	2511	3849	1339	88128882	88130204	1323	14	-	1	2511	3849	1339	88128882	88130204	1323	76.47
Rhm_Numts_423	14	+	781	16300	15520	88130336	88131604	1269	14	+	1	16300	16564	265	88130336	88130600	265	75
Rhm_Numts_423									14	+	2	11	70	60	88130610	88130669	60	88.52
Rhm_Numts_423									14	+	3	559	781	223	88131379	88131604	226	79.2
Rhm_Numts_424	14	+	775	1695	921	88140373	88141301	929	14	+	1	775	1695	921	88140373	88141301	929	74.7
Rhm_Numts_425	14	-	4451	12778	8328	88141307	88149474	8168	14	-	1	10631	12778	2148	88141307	88143455	2149	69.21
Rhm_Numts_425									14	-	2	8875	10251	1377	88143460	88144814	1355	71.87
Rhm_Numts_425									14	-	3	7141	8192	1052	88145547	88146599	1053	69.54
Rhm_Numts_425									14	-	4	4451	7117	2667	88146757	88149474	2718	72.72
Rhm_Numts_426	14	-	2511	3839	1329	88455627	88456928	1302	14	-	1	2511	3839	1329	88455627	88456928	1302	75.37
Rhm_Numts_427	14	+	1640	16300	14661	88457060	88459197	2138	14	+	1	16300	16564	265	88457060	88457324	265	75.94
Rhm_Numts_427									14	+	2	11	70	60	88457334	88457393	60	88.52
Rhm_Numts_427									14	+	3	559	1640	1082	88458101	88459197	1097	74.77
Rhm_Numts_428	14	-	13696	13928	233	89112732	89112964	233	14	-	1	13696	13928	233	89112732	89112964	233	76.82
Rhm_Numts_429	14	-	536	9769	9234	102006359	102015710	9352	14	-	1	8507	9769	1263	102006359	102007588	1230	71.79
Rhm_Numts_429									14	-	2	2004	8192	6189	102007806	102013882	6077	74
Rhm_Numts_429									14	-	3	1693	1991	299	102013959	102014257	299	79.87
Rhm_Numts_429									14	-	4	536	1628	1093	102014623	102015710	1088	77.57
Rhm_Numts_430	14	-	15326	15756	431	121487625	121488054	430	14	-	1	15326	15756	431	121487625	121488054	430	74.48
Rhm_Numts_431	14	+	5627	5672	46	126200126	126200171	46	14	+	1	5627	5672	46	126200126	126200171	46	84.78
Rhm_Numts_432	14	-	1935	2012	78	131873314	131873391	78	14	-	1	1935	2012	78	131873314	131873391	78	85.9
Rhm_Numts_433	15	+	11583	11722	140	904866	905005	140	15	+	1	11583	11722	140	904866	905005	140	77.3
Rhm_Numts_434	15	+	6505	6580	76	4797213	4797288	76	15	+	1	6505	6580	76	4797213	4797288	76	76.32
Rhm_Numts_435	15	-	12954	13032	79	19341609	19341689	81	15	-	1	12954	13032	79	19341609	19341689	81	81.48
Rhm_Numts_436	15	+	5034	5174	141	24474069	24474209	141	15	+	1	5034	5174	141	24474069	24474209	141	74.47
Rhm_Numts_437	15	+	9927	10312	386	34411151	34411536	386	15	+	1	9927	10312	386	34411151	34411536	386	73.58
Rhm_Numts_438	15	-	15507	15757	251	43617224	43617465	242	15	-	1	15507	15757	251	43617224	43617465	242	73.31
Rhm_Numts_439	15	-	6533	6600	68	58140320	58140387	68	15	-	1	6533	6600	68	58140320	58140387	68	82.35
Rhm_Numts_440	15	-	2410	2489	80	58620482	58620560	79	15	-	1	2410	2489	80	58620482	58620560	79	93.75
Rhm_Numts_441	15	-	9874	13601	3728	72104465	72108128	3664	15	-	1	9874	13601	3728	72104465	72108128	3664	72.72
Rhm_Numts_442	15	-	6287	9880	3594	72114270	72118071	3802	15	-	1	8290	9880	1591	72114270	72115848	1579	71.81
Rhm_Numts_442									15	-	2	7997	8191	195	72115876	72116061	186	70.77
Rhm_Numts_442									15	-	3	6287	7868	1582	72116502	72118071	1570	76.66
Rhm_Numts_443	15	+	2920	2960	41	72118933	72118973	41	15	+	1	2920	2960	41	72118933	72118973	41	90.24
Rhm_Numts_444	15	-	1269	3767	2499	72118138	72120537	2400	15	-	1	2236	3767	1532	72118138	72119639	1502	75.96
Rhm_Numts_444									15	-	2	1269	2166	898	72119651	72120537	887	78.8
Rhm_Numts_445	15	+	13675	14696	1022	72120630	72121553	924	15	+	1	13675	14253	579	72120630	72121139	510	65.11
Rhm_Numts_445									15	+	2	14429	14696	268	72121287	72121553	267	74.63
Rhm_Numts_446	15	+	13833	14291	459	86672014	86672471	458	15	+	1	13833	14291	459	86672014	86672471	458	74.19
Rhm_Numts_447	15	-	4347	6164	1818	87441627	87443439	1813	15	-	1	4347	6164	1818	87441627	87443439	1813	75.37
Rhm_Numts_448	15	-	959	16300	15342	87443708	87445304	1597	15	-	1	536	959	424	87443708	87444136	429	78.19
Rhm_Numts_448									15	-	2	16300	16564	265	87445023	87445304	282	71.18
Rhm_Numts_449	15	-	16076	16343	268	87445382	87445663	282	15	-	1	16300	16343	44	87445382	87445425	44	88.64
Rhm_Numts_449									15	-	2	16076	16208	133	87445532	87445663	132	71.94
Rhm_Numts_450	15	-	3772	3866	95	87513239	87513333	95	15	-	1	3772	3866	95	87513239	87513333	95	87.37
Rhm_Numts_451	15	-	5354	6916	1563	89276997	89278553	1557	15	-	1	5354	6916	1563	89276997	89278553	1557	75.9
Rhm_Numts_452	15	-	4570	5367	798	89284660	89285440	781	15	-	1	4570	5367	798	89284660	89285440	781	71.12
Rhm_Numts_453	15	-	13231	13336	106	96343739	96343844	106	15	-	1	13231	13336	106	96343739	96343844	106	83.2
Rhm_Numts_454	15	+	9577	9653	77	100051203	100051279	77	15	+	1	9577	9653	77	100051203	100051279	77	79.22
Rhm_Numts_455	15	+	9110	11686	2577	103914591	103917438	2848	15	+	1	9110	9866	757	103914591	103915346	756	75.13
Rhm_Numts_455									15	+	2	9873	11686	1814	103915643	103917438	1796	71.56
Rhm_Numts_456	15	-	5385	5974	590	104437636	104438249	614	15	-	1	5385	5974	590	104437636	104438249	614	76.28
Rhm_Numts_457	15	+	13723	13907	185	104959082	104959265	184	15	+	1	13723	13907	185	104959082	104959265	184	88.65
Rhm_Numts_458	15	+	10392	10442	51	107706750	107706801	52	15	+	1	10392	10442	51	107706750	107706801	52	88.46
Rhm_Numts_459	16	-	9990	10152	163	4397353	4397515	163	16	-	1	9990	10152	163	4397353	4397515	163	77.91
Rhm_Numts_460	16	+	16075	16126	52	5799689	5799740	52	16	+	1	16075	16126	52	5799689	5799740	52	88.46
Rhm_Numts_461	16	+	11002	12093	1092	9336942	9338034	1093	16	+	1	11002	12093	1092	9336942	9338034	1093	88.47
Rhm_Numts_462	16	+	2410	2692	283	12635655	12635937	283	16	+	1	2410	2692	283	12635655	12635937	283	92.58
Rhm_Numts_463	16	+	6139	6337	199	19143068	19143266	199	16	+	1	6139	6337	199	19143068	19143266	199	74.87
Rhm_Numts_464	16	+	1875	2774	900	21488731	21489630	900	16	+	1	1875	2774	900	21488731	21489630	900	92.57
Rhm_Numts_465	16	+	4728	7146	2419	21491995	21494427	2433	16	+	1	4728	7146	2419	21491995	21494427	2433	87.22
Rhm_Numts_466	16	-	2212	2541	330	30921807	30922112	306	16	-	1	2212	2541	330	30921807	30922112	306	73.65
Rhm_Numts_467	16	+	4715	4843	129	49605361	49605489	129	16	+	1	4715	4843	129	49605361	49605489	129	97.67
Rhm_Numts_468	17	-	10075	10201	127	2733712	2733838	127	17	-	1	10075	10201	127	2733712	2733838	127	73.23
Rhm_Numts_469	17	-	15807	15924	118	4122920	4123037	118	17	-	1	15807	15924	118	4122920	4123037	118	72.88
Rhm_Numts_470	17	+	9346	9456	111	4123039	4123149	111	17	+	1	9346	9456	111	4123039	4123149	111	80.18
Rhm_Numts_471	17	-	9540	9608	69	9733404	9733472	69	17	-	1	9540	9608	69	9733404	9733472	69	76.81
Rhm_Numts_472	17	-	1087	1260	174	10319283	10319457	175	17	-	1	1087	1260	174	10319283	10319457	175	96.57
Rhm_Numts_473	17	+	6731	6853	123	11563573	11563699	127	17	+	1	6731	6853	123	11563573	11563699	127	73.23
Rhm_Numts_474	17	+	9367	9556	190	12604851	12605040	190	17	+	1	9367	9556	190	12604851	12605040	190	95.79
Rhm_Numts_475	17	+	4160	4366	207	15338889	15339097	209	17	+	1	4160	4366	207	15338889	15339097	209	82.3
Rhm_Numts_476	17	+	7892	8001	110	15712245	15712354	110	17	+	1	7892	8001	110	15712245	15712354	110	80
Rhm_Numts_477	17	-	2046	2325	280	26366264	26366542	279	17	-	1	2046	2325	280	26366264	26366542	279	75.97
Rhm_Numts_478	17	+	13003	13164	162	32791196	32791356	161	17	+	1	13003	13164	162	32791196	32791356	161	78.4
Rhm_Numts_479	17	-	14645	14718	74	35278891	35278964	74	17	-	1	14645	14718	74	35278891	35278964	74	87.84
Rhm_Numts_480	17	+	2849	3021	173	35623699	35623871	173	17	+	1	2849	3021	173	35623699	35623871	173	91.91
Rhm_Numts_481	17	+	7763	8182	420	36214251	36214666	416	17	+	1	7763	8182	420	36214251	36214666	416	68.17
Rhm_Numts_482	17	+	8020	8076	57	42636053	42636109	57	17	+	1	8020	8076	57	42636053	42636109	57	85.96
Rhm_Numts_483	17	+	8042	8106	65	49727941	49728005	65	17	+	1	8042	8106	65	49727941	49728005	65	83.8
Rhm_Numts_484	17	-	2540	4099	1560	50186742	50188314	1573	17	-	1	2540	4099	1560	50186742	50188314	1573	75.92
Rhm_Numts_485	17	-	13345	13390	46	50631404	50631449	46	17	-	1	13345	13390	46	50631404	50631449	46	84.78
Rhm_Numts_486	17	-	9872	10030	159	56043955	56044113	159	17	-	1	9872	10030	159	56043955	56044113	159	82.39
Rhm_Numts_487	17	+	11030	14339	3310	64995740	64999519	3780	17	+	1	11030	12754	1725	64995740	64997547	1808	66.36
Rhm_Numts_487									17	+	2	12778	14339	1562	64997961	64999519	1559	70.42
Rhm_Numts_488	17	-	1909	2010	102	65815696	65815797	102	17	-	1	1909	2010	102	65815696	65815797	102	81.37
Rhm_Numts_489	17	+	13251	14018	768	69056635	69057398	764	17	+	1	13251	14018	768	69056635	69057398	764	70.41
Rhm_Numts_490	17	+	13042	13780	739	76101420	76102153	734	17	+	1	13042	13780	739	76101420	76102153	734	73.65
Rhm_Numts_491	17	+	66	13264	13199	76102708	76106571	3864	17	+	1	13264	13780	517	76102708	76103243	536	70.58
Rhm_Numts_491									17	+	2	13793	16151	2359	76103422	76105785	2364	71.88
Rhm_Numts_491									17	+	3	16384	16564	181	76106325	76106505	181	79.67
Rhm_Numts_491									17	+	4	11	66	56	76106516	76106571	56	87.72
Rhm_Numts_492	17	+	7417	7563	147	77104652	77104797	146	17	+	1	7417	7563	147	77104652	77104797	146	80.27
Rhm_Numts_493	17	-	8506	9638	1133	78442804	78443935	1132	17	-	1	8506	9638	1133	78442804	78443935	1132	83.5
Rhm_Numts_494	18	+	1586	3866	2281	17589846	17592132	2287	18	+	1	1586	3866	2281	17589846	17592132	2287	84.35
Rhm_Numts_495	18	+	11310	11644	335	43770315	43770646	332	18	+	1	11310	11644	335	43770315	43770646	332	72.24
Rhm_Numts_496	18	-	892	1232	341	55233668	55234009	342	18	-	1	892	1232	341	55233668	55234009	342	79.8
Rhm_Numts_497	18	-	6015	6394	380	63348274	63348653	380	18	-	1	6015	6394	380	63348274	63348653	380	82.37
Rhm_Numts_498	19	-	6041	6215	175	3328990	3329164	175	19	-	1	6041	6215	175	3328990	3329164	175	82.29
Rhm_Numts_499	19	+	2863	16270	13408	5773032	5775967	2936	19	+	1	16270	16564	295	5773032	5773328	297	90.24
Rhm_Numts_499									19	+	2	1	1374	1374	5773329	5774721	1393	84.72
Rhm_Numts_499									19	+	3	2567	2863	297	5775672	5775967	296	89.9
Rhm_Numts_500	19	-	2824	2863	40	5776787	5776826	40	19	-	1	2824	2863	40	5776787	5776826	40	92.5
Rhm_Numts_501	19	-	4103	4865	763	11859982	11860737	756	19	-	1	4103	4865	763	11859982	11860737	756	65.68
Rhm_Numts_502	19	-	2367	3989	1623	11862854	11865867	3014	19	-	1	3785	3989	205	11862854	11863042	189	66.34
Rhm_Numts_502									19	-	2	3596	3683	88	11863445	11863532	88	75
Rhm_Numts_502									19	-	3	2367	2834	468	11865414	11865867	454	71.67
Rhm_Numts_503	19	-	6015	6052	38	17022731	17022768	38	19	-	1	6015	6052	38	17022731	17022768	38	89.47
Rhm_Numts_504	19	-	211	1482	1272	21106600	21107939	1340	19	-	1	537	1482	946	21106600	21107538	939	83.7
Rhm_Numts_504									19	-	2	211	437	227	21107706	21107939	234	74.15
Rhm_Numts_505	19	+	11046	11754	709	43910485	43911218	734	19	+	1	11046	11754	709	43910485	43911218	734	64.35
Rhm_Numts_506	19	-	12247	12312	66	43911809	43911873	65	19	-	1	12247	12312	66	43911809	43911873	65	78.79
Rhm_Numts_507	19	+	11864	13675	1812	43911924	43914353	2430	19	+	1	11864	12181	318	43911924	43912234	311	67.19
Rhm_Numts_507									19	+	2	12191	12324	134	43912615	43912746	132	73.13
Rhm_Numts_507									19	+	3	12502	13085	584	43912873	43913465	593	66.34
Rhm_Numts_507									19	+	4	13162	13675	514	43913844	43914353	510	70.44
Rhm_Numts_508	19	+	2008	16492	14485	43916207	43918283	2077	19	+	1	16492	16564	73	43916207	43916278	72	79.45
Rhm_Numts_508									19	+	2	540	2008	1469	43916873	43918283	1411	65.87
Rhm_Numts_509	19	+	6265	7203	939	43920163	43921376	1214	19	+	1	6265	6679	415	43920163	43920564	402	69.29
Rhm_Numts_509									19	+	2	6672	7203	532	43920868	43921376	509	68.8
Rhm_Numts_510	19	-	7028	7257	230	48507633	48507863	231	19	-	1	7028	7257	230	48507633	48507863	231	74.89
Rhm_Numts_511	19	+	16316	16439	124	50135786	50135909	124	19	+	1	16316	16439	124	50135786	50135909	124	80.8
Rhm_Numts_512	19	+	11901	12507	607	62812109	62812713	605	19	+	1	11901	12507	607	62812109	62812713	605	69.28
Rhm_Numts_513	20	-	8291	8553	263	724989	725256	268	20	-	1	8291	8553	263	724989	725256	268	66.54
Rhm_Numts_514	20	-	2057	7563	5507	3501587	3507349	5763	20	-	1	5813	7563	1751	3501587	3503326	1740	76.16
Rhm_Numts_514									20	-	2	2748	4513	1766	3503661	3505411	1751	76.76
Rhm_Numts_514									20	-	3	2145	2767	623	3505731	3506345	615	76.24
Rhm_Numts_514									20	-	4	2057	2159	103	3507247	3507349	103	75.96
Rhm_Numts_515	20	-	3367	3511	145	5633984	5634128	145	20	-	1	3367	3511	145	5633984	5634128	145	94.48
Rhm_Numts_516	20	-	7700	7960	261	7869715	7869975	261	20	-	1	7700	7960	261	7869715	7869975	261	82.38
Rhm_Numts_517	20	-	10282	16144	5863	10779958	10785111	5154	20	-	1	14482	16144	1663	10779958	10781605	1648	71.47
Rhm_Numts_517									20	-	2	10282	13800	3519	10781612	10785111	3500	72.4
Rhm_Numts_518	20	-	704	1041	338	12042916	12043253	338	20	-	1	704	1041	338	12042916	12043253	338	89.35
Rhm_Numts_519	20	+	10341	10443	103	14101351	14101454	104	20	+	1	10341	10443	103	14101351	14101454	104	81.9
Rhm_Numts_520	20	+	15893	16477	585	16947829	16948414	586	20	+	1	15893	16477	585	16947829	16948414	586	75.8
Rhm_Numts_521	20	+	12218	12384	167	67734303	67734469	167	20	+	1	12218	12384	167	67734303	67734469	167	74.85
Rhm_Numts_522	20	+	2600	2666	67	71954422	71954488	67	20	+	1	2600	2666	67	71954422	71954488	67	86.57
Rhm_Numts_523	20	-	6416	6608	193	73031248	73031441	194	20	-	1	6416	6608	193	73031248	73031441	194	81.96
Rhm_Numts_524	20	-	12529	12704	176	75053005	75053177	173	20	-	1	12529	12704	176	75053005	75053177	173	82.95
Rhm_Numts_525	20	-	10669	11120	452	75228845	75229295	451	20	-	1	10669	11120	452	75228845	75229295	451	78.98
Rhm_Numts_526	20	+	9753	10091	339	80240780	80241118	339	20	+	1	9753	10091	339	80240780	80241118	339	82.1
Rhm_Numts_527	20	-	13837	16564	2728	80265336	80268126	2791	20	-	1	15881	16564	684	80265336	80266036	701	68.45
Rhm_Numts_527									20	-	2	13837	15411	1575	80266554	80268126	1573	71.27
Rhm_Numts_528	20	+	16302	16564	263	81797580	81797847	268	20	+	1	16302	16564	263	81797580	81797847	268	76.1
Rhm_Numts_529	X	-	12089	12331	243	1688444	1688690	247	X	-	1	12089	12331	243	1688444	1688690	247	70.45
Rhm_Numts_530	X	+	14048	14244	197	2804613	2804809	197	X	+	1	14048	14244	197	2804613	2804809	197	81.41
Rhm_Numts_531	X	+	6447	6642	196	13487336	13487531	196	X	+	1	6447	6642	196	13487336	13487531	196	83.67
Rhm_Numts_532	X	+	7234	7287	54	20237250	20237303	54	X	+	1	7234	7287	54	20237250	20237303	54	87.4
Rhm_Numts_533	X	+	2678	2877	200	21870602	21870800	199	X	+	1	2678	2877	200	21870602	21870800	199	78.61
Rhm_Numts_534	X	-	1508	1628	121	24681125	24681239	115	X	-	1	1508	1628	121	24681125	24681239	115	74.38
Rhm_Numts_535	X	+	130	182	53	42659146	42659198	53	X	+	1	130	182	53	42659146	42659198	53	81.13
Rhm_Numts_536	X	-	2559	2645	87	53367043	53367128	86	X	-	1	2559	2645	87	53367043	53367128	86	83.91
Rhm_Numts_537	X	-	536	6352	5817	53594285	53600098	5814	X	-	1	1384	6352	4969	53594285	53599213	4929	75.38
Rhm_Numts_537									X	-	2	536	1349	814	53599280	53600098	819	79.56
Rhm_Numts_538	X	-	6223	12842	6620	61946892	61953533	6642	X	-	1	6223	12842	6620	61946892	61953533	6642	80.7
Rhm_Numts_539	X	-	7027	7185	159	64824617	64824775	159	X	-	1	7027	7185	159	64824617	64824775	159	77.99
Rhm_Numts_540	X	-	14772	15707	936	69093438	69094359	922	X	-	1	14772	15707	936	69093438	69094359	922	68.93
Rhm_Numts_541	X	-	11603	13668	2066	69098960	69102177	3218	X	-	1	12641	13668	1028	69098960	69099926	967	68.32
Rhm_Numts_541									X	-	2	11833	12635	803	69100214	69100991	778	67.69
Rhm_Numts_541									X	-	3	11603	11779	177	69101998	69102177	180	72.78
Rhm_Numts_542	X	+	2838	3252	415	101394244	101394654	411	X	+	1	2838	3252	415	101394244	101394654	411	73.93
Rhm_Numts_543	X	+	7913	12328	4416	101410433	101415475	5043	X	+	1	7913	8158	246	101410433	101410678	246	69.51
Rhm_Numts_543									X	+	2	8307	8394	88	101410766	101410856	91	81.32
Rhm_Numts_543									X	+	3	8902	9041	140	101411351	101411490	140	70
Rhm_Numts_543									X	+	4	9124	9436	313	101412097	101412410	314	71.34
Rhm_Numts_543									X	+	5	11095	12033	939	101412553	101413474	922	65.3
Rhm_Numts_543									X	+	6	12210	12328	119	101415358	101415475	118	78.99
Rhm_Numts_544	X	+	1749	13036	11288	101418546	101423783	5238	X	+	1	13036	15997	2962	101418546	101421424	2879	64.48
Rhm_Numts_544									X	+	2	16436	16564	129	101421870	101421997	128	72.9
Rhm_Numts_544									X	+	3	559	1749	1191	101422617	101423783	1167	69.19
Rhm_Numts_545	X	-	13115	13155	41	102567526	102567566	41	X	-	1	13115	13155	41	102567526	102567566	41	100
Rhm_Numts_546	X	+	3651	3741	91	110101387	110101477	91	X	+	1	3651	3741	91	110101387	110101477	91	81.32
Rhm_Numts_547	X	-	2935	3025	91	110101472	110101562	91	X	-	1	2935	3025	91	110101472	110101562	91	90.11
Rhm_Numts_548	X	-	1609	4316	2708	115144267	115146970	2704	X	-	1	1609	4316	2708	115144267	115146970	2704	77.26
Rhm_Numts_549	X	-	8507	8735	229	121347782	121348010	229	X	-	1	8507	8735	229	121347782	121348010	229	74.67
Rhm_Numts_550	X	+	653	14668	14016	124991084	124994136	3053	X	+	1	14668	15033	366	124991084	124991443	360	73.91
Rhm_Numts_550									X	+	2	15119	16564	1446	124991654	124993112	1459	69.21
Rhm_Numts_550									X	+	3	558	653	96	124994040	124994136	97	90.72
Rhm_Numts_551	X	+	3401	3438	38	136071059	136071096	38	X	+	1	3401	3438	38	136071059	136071096	38	92.11
Rhm_Numts_552	X	+	1339	4374	3036	141543027	141546469	3443	X	+	1	1339	2227	889	141543027	141543916	890	73.49
Rhm_Numts_552									X	+	2	2365	2653	289	141544164	141544455	292	77.4
Rhm_Numts_552									X	+	3	2751	4374	1624	141544882	141546469	1588	70.29
Rhm_Numts_553	X	+	6028	6100	73	144869036	144869107	72	X	+	1	6028	6100	73	144869036	144869107	72	76.71
