# Supplementary material for: Primates and mouse NumtS in the UCSC Genome Browser
Source: BMC Bioinformatics. 2012 Mar 28;13(Suppl 4):S15. doi: 10.1186/1471-2105-13-S4-S15 (PMC3314570; doi:10.1186/1471-2105-13-S4-S15)
Supplement: Additional file 4 — RMNumtS compilation. Mus musculus reference NumtS compilation on mm9 build. Each line refers to a NumtS and gives NumtS ID, HSP_NumtS ID, chromosome where the NumtS is located and strand where Blast mapped NumtS ("+" if in same direction as nuclear reference sequence, "-" if in opposite direction), chromosome and mitochondrial locations. For assembled NumtS (right), detailed information on each fragment is available. Last column shows identity percentage as reported in Blast output for each HSP. [file 1471-2105-13-S4-S15-S4.xls]

## Sheet: Foglio1
NumtS Code	chr	strand	mt_start	mt_end	mt_span	nuc_start	nuc_end	nuc_span	chr	strand	block	mt_block_start	mt_block_end	mt_span_b	nuc_block_start	nuc_block_end	nuc_span_b	block_%id
Mms_Numts_001	1	+	5763	6328	566	20936147	20936971	825	1	+	1	5763	5823	61	20936147	20936205	59	83.61
Mms_Numts_001									1	+	2	6185	6328	144	20936828	20936971	144	73.61
Mms_Numts_002	1	-	6390	11042	4653	24618374	24623027	4654	1	-	1	6390	11042	4653	24618374	24623027	4654	99.94
Mms_Numts_003	1	+	11395	12105	711	34809621	34810335	715	1	+	1	11395	12105	711	34809621	34810335	715	77.5
Mms_Numts_004	1	-	5718	5788	71	38771572	38771643	72	1	-	1	5718	5788	71	38771572	38771643	72	83.33
Mms_Numts_005	1	-	9107	9165	59	60350137	60350195	59	1	-	1	9107	9165	59	60350137	60350195	59	81.36
Mms_Numts_006	1	+	14772	15417	646	63718042	63718676	635	1	+	1	14772	15417	646	63718042	63718676	635	69.3
Mms_Numts_007	1	-	7764	8879	1116	65467424	65468539	1116	1	-	1	7764	8879	1116	65467424	65468539	1116	80.41
Mms_Numts_008	1	+	11594	11680	87	112649904	112649990	87	1	+	1	11594	11680	87	112649904	112649990	87	86.21
Mms_Numts_009	1	-	6853	6933	81	128612154	128612236	83	1	-	1	6853	6933	81	128612154	128612236	83	86.9
Mms_Numts_010	1	+	15421	16054	634	134687302	134687935	634	1	+	1	15421	16054	634	134687302	134687935	634	86.81
Mms_Numts_011	1	+	9866	10221	356	144619421	144619776	356	1	+	1	9866	10221	356	144619421	144619776	356	73.3
Mms_Numts_012	1	+	10308	10794	487	144626104	144626587	484	1	+	1	10308	10794	487	144626104	144626587	484	73.36
Mms_Numts_013	1	+	704	1008	305	181320364	181320669	306	1	+	1	704	1008	305	181320364	181320669	306	82.64
Mms_Numts_014	1	+	3658	4157	500	189536416	189536918	503	1	+	1	3658	4157	500	189536416	189536918	503	69.41
Mms_Numts_015	1	-	4091	4183	93	190802216	190802308	93	1	-	1	4091	4183	93	190802216	190802308	93	91.4
Mms_Numts_016	2	-	15356	15516	161	14235204	14235366	163	2	-	1	15356	15516	161	14235204	14235366	163	87.73
Mms_Numts_017	2	-	4441	7699	3259	22442808	22446054	3247	2	-	1	4889	7699	2811	22442808	22445606	2799	97.44
Mms_Numts_017									2	-	2	4441	4817	377	22445678	22446054	377	96.29
Mms_Numts_018	2	-	265	336	72	52498232	52498302	71	2	-	1	265	336	72	52498232	52498302	71	82.19
Mms_Numts_019	2	-	11514	11642	129	69193595	69193723	129	2	-	1	11514	11642	129	69193595	69193723	129	100
Mms_Numts_020	2	-	6942	7032	91	124512220	124512312	93	2	-	1	6942	7032	91	124512220	124512312	93	88.3
Mms_Numts_021	3	+	15923	16280	358	6049160	6049519	360	3	+	1	15923	16280	358	6049160	6049519	360	80.61
Mms_Numts_022	3	-	15329	15927	599	6049601	6050197	597	3	-	1	15329	15927	599	6049601	6050197	597	85.57
Mms_Numts_023	3	+	8433	8504	72	27023310	27023381	72	3	+	1	8433	8504	72	27023310	27023381	72	77.78
Mms_Numts_024	3	+	12231	12740	510	37015990	37016485	496	3	+	1	12231	12740	510	37015990	37016485	496	71.15
Mms_Numts_025	3	-	1226	1267	42	42481420	42481461	42	3	-	1	1226	1267	42	42481420	42481461	42	90.48
Mms_Numts_026	3	-	968	1026	59	79226402	79226460	59	3	-	1	968	1026	59	79226402	79226460	59	79.66
Mms_Numts_027	3	+	15356	15423	68	84968222	84968289	68	3	+	1	15356	15423	68	84968222	84968289	68	88.41
Mms_Numts_028	3	-	8456	8571	116	94138493	94138608	116	3	-	1	8456	8571	116	94138493	94138608	116	94.83
Mms_Numts_029	3	-	3	200	198	99003124	99003331	208	3	-	1	3	200	198	99003124	99003331	208	77.46
Mms_Numts_030	3	-	1	261	261	108879644	108879903	260	3	-	1	1	261	261	108879644	108879903	260	82.82
Mms_Numts_031	3	+	8462	8661	200	113929574	113929767	194	3	+	1	8462	8661	200	113929574	113929767	194	68.5
Mms_Numts_032	3	+	2933	2986	54	114888049	114888102	54	3	+	1	2933	2986	54	114888049	114888102	54	90.74
Mms_Numts_033	3	-	15645	15890	246	144345327	144345570	244	3	-	1	15645	15890	246	144345327	144345570	244	82.11
Mms_Numts_034	4	+	3193	4514	1322	9885764	9887097	1334	4	+	1	3193	4514	1322	9885764	9887097	1334	78.8
Mms_Numts_035	4	-	10858	10945	88	44219234	44219321	88	4	-	1	10858	10945	88	44219234	44219321	88	84.9
Mms_Numts_036	4	+	10606	10673	68	62059569	62059636	68	4	+	1	10606	10673	68	62059569	62059636	68	79.41
Mms_Numts_037	4	+	3710	3775	66	76137706	76137771	66	4	+	1	3710	3775	66	76137706	76137771	66	83.33
Mms_Numts_038	4	+	12488	15356	2869	79648234	79651104	2871	4	+	1	12488	13889	1402	79648234	79649637	1404	92.17
Mms_Numts_038									4	+	2	13996	15356	1361	79649744	79651104	1361	93.61
Mms_Numts_039	4	-	6041	6137	97	91169854	91169949	96	4	-	1	6041	6137	97	91169854	91169949	96	84.54
Mms_Numts_040	4	+	9862	10554	693	141532411	141533261	851	4	+	1	9862	10367	506	141532411	141532894	484	70.4
Mms_Numts_040									4	+	2	10356	10554	199	141533070	141533261	192	73.5
Mms_Numts_041	4	-	9537	9612	76	148014442	148014517	76	4	-	1	9537	9612	76	148014442	148014517	76	80.26
Mms_Numts_042	4	-	6150	6300	151	149486517	149486668	152	4	-	1	6150	6300	151	149486517	149486668	152	71.5
Mms_Numts_043	5	+	14715	15714	1000	7276299	7277300	1002	5	+	1	14715	15714	1000	7276299	7277300	1002	83.3
Mms_Numts_044	5	+	9211	9296	86	13999055	13999140	86	5	+	1	9211	9296	86	13999055	13999140	86	79.7
Mms_Numts_045	5	-	15652	15946	295	35976811	35977104	294	5	-	1	15652	15946	295	35976811	35977104	294	90.17
Mms_Numts_046	5	+	11235	11376	142	37559482	37559623	142	5	+	1	11235	11376	142	37559482	37559623	142	74.65
Mms_Numts_047	5	+	10485	10540	56	49704783	49704838	56	5	+	1	10485	10540	56	49704783	49704838	56	85.71
Mms_Numts_048	5	-	4904	4986	83	55469371	55469452	82	5	-	1	4904	4986	83	55469371	55469452	82	77.11
Mms_Numts_049	5	+	4889	5231	343	60433996	60434338	343	5	+	1	4889	5231	343	60433996	60434338	343	97.67
Mms_Numts_050	5	+	4937	6440	1504	85047342	85048841	1500	5	+	1	4937	6440	1504	85047342	85048841	1500	77.25
Mms_Numts_051	5	+	12648	12728	81	92705187	92705267	81	5	+	1	12648	12728	81	92705187	92705267	81	80.25
Mms_Numts_052	5	+	6030	6658	629	113185573	113186187	615	5	+	1	6030	6658	629	113185573	113186187	615	78.27
Mms_Numts_053	5	-	10885	11048	164	151244640	151244803	164	5	-	1	10885	11048	164	151244640	151244803	164	87.2
Mms_Numts_054	6	-	3181	3397	217	4204112	4204328	217	6	-	1	3181	3397	217	4204112	4204328	217	73.85
Mms_Numts_055	6	-	15607	15916	310	9839893	9840202	310	6	-	1	15607	15916	310	9839893	9840202	310	95.48
Mms_Numts_056	6	+	583	705	123	16764786	16764888	103	6	+	1	583	705	123	16764786	16764888	103	70.73
Mms_Numts_057	6	-	12699	12736	38	65645246	65645283	38	6	-	1	12699	12736	38	65645246	65645283	38	89.47
Mms_Numts_058	6	-	9180	9256	77	67711046	67711122	77	6	-	1	9180	9256	77	67711046	67711122	77	84.42
Mms_Numts_059	6	+	1738	2166	429	79767910	79768341	432	6	+	1	1738	2166	429	79767910	79768341	432	88.51
Mms_Numts_060	6	-	12407	12463	57	83996588	83996644	57	6	-	1	12407	12463	57	83996588	83996644	57	85.96
Mms_Numts_061	6	+	8416	8967	552	114701360	114701913	554	6	+	1	8416	8967	552	114701360	114701913	554	73.53
Mms_Numts_062	6	-	4977	5338	362	120425808	120426129	322	6	-	1	4977	5338	362	120425808	120426129	322	65.85
Mms_Numts_063	6	+	6478	6716	239	127713762	127713993	232	6	+	1	6478	6716	239	127713762	127713993	232	78.66
Mms_Numts_064	7	-	651	708	58	35996773	35996830	58	7	-	1	651	708	58	35996773	35996830	58	86.21
Mms_Numts_065	7	+	3582	3827	246	83029039	83029282	244	7	+	1	3582	3827	246	83029039	83029282	244	72.36
Mms_Numts_066	7	+	5003	5338	336	83032395	83032742	348	7	+	1	5003	5338	336	83032395	83032742	348	69.69
Mms_Numts_067	7	-	95	229	135	83066330	83066463	134	7	-	1	95	229	135	83066330	83066463	134	79.26
Mms_Numts_068	7	-	11893	12074	182	95761372	95761553	182	7	-	1	11893	12074	182	95761372	95761553	182	80.77
Mms_Numts_069	7	-	9673	10046	374	99109725	99110074	350	7	-	1	9673	10046	374	99109725	99110074	350	75.2
Mms_Numts_070	7	+	3695	4137	443	99250648	99251190	543	7	+	1	3695	3789	95	99250648	99250742	95	91.58
Mms_Numts_070									7	+	2	3959	4137	179	99251012	99251190	179	79.89
Mms_Numts_071	7	-	2368	2450	83	118941024	118941105	82	7	-	1	2368	2450	83	118941024	118941105	82	92.77
Mms_Numts_072	8	+	8913	9107	195	12276998	12277195	198	8	+	1	8913	9107	195	12276998	12277195	198	79.5
Mms_Numts_073	8	+	295	454	160	25432415	25432575	161	8	+	1	295	454	160	25432415	25432575	161	76.83
Mms_Numts_074	8	-	11313	11345	33	31075888	31075920	33	8	-	1	11313	11345	33	31075888	31075920	33	96.97
Mms_Numts_075	8	+	14921	15319	399	32508520	32508915	396	8	+	1	14921	15319	399	32508520	32508915	396	77.69
Mms_Numts_076	8	-	12030	12826	797	39801440	39801622	183	8	-	1	12726	12826	101	39801440	39801540	101	80.2
Mms_Numts_076									8	-	2	12030	12112	83	39801548	39801622	75	74.7
Mms_Numts_077	8	-	5458	5574	117	40309134	40309245	112	8	-	1	5458	5574	117	40309134	40309245	112	82.91
Mms_Numts_078	8	+	4709	4817	109	51106881	51106989	109	8	+	1	4709	4817	109	51106881	51106989	109	77.6
Mms_Numts_079	8	+	13685	13872	188	58291231	58291423	193	8	+	1	13685	13872	188	58291231	58291423	193	73.2
Mms_Numts_080	8	+	8661	8923	263	90639046	90639326	281	8	+	1	8661	8923	263	90639046	90639326	281	67.2
Mms_Numts_081	8	+	1600	1654	55	95786450	95786504	55	8	+	1	1600	1654	55	95786450	95786504	55	87.27
Mms_Numts_082	8	+	14934	16060	1127	104547641	104548732	1092	8	+	1	14934	16060	1127	104547641	104548732	1092	74.91
Mms_Numts_083	9	+	1967	5833	3867	15123583	15126530	2948	9	+	1	1967	2922	956	15123583	15124457	875	75.41
Mms_Numts_083									9	+	2	2907	3333	427	15124754	15125174	421	76.11
Mms_Numts_083									9	+	3	4397	4808	412	15125180	15125585	406	73.98
Mms_Numts_083									9	+	4	4889	5833	945	15125665	15126530	866	74.16
Mms_Numts_084	9	+	7743	7822	80	24388410	24388485	76	9	+	1	7743	7822	80	24388410	24388485	76	88.75
Mms_Numts_085	9	+	2511	2683	173	24549532	24549704	173	9	+	1	2511	2683	173	24549532	24549704	173	91.91
Mms_Numts_086	9	-	14000	14245	246	39551213	39551453	241	9	-	1	14000	14245	246	39551213	39551453	241	72.98
Mms_Numts_087	9	+	232	514	283	82361242	82361524	283	9	+	1	232	514	283	82361242	82361524	283	75.96
Mms_Numts_088	9	-	6175	9536	3362	93067710	93071178	3469	9	-	1	6924	9536	2613	93067710	93070266	2557	77.29
Mms_Numts_088									9	-	2	6175	6935	761	93070442	93071178	737	80.16
Mms_Numts_089	9	+	11218	11269	52	118188810	118188861	52	9	+	1	11218	11269	52	118188810	118188861	52	84.62
Mms_Numts_090	9	-	4934	5303	370	123016266	123016635	370	9	-	1	4934	5303	370	123016266	123016635	370	85.52
Mms_Numts_091	10	-	13263	13535	273	41405591	41405863	273	10	-	1	13263	13535	273	41405591	41405863	273	86.81
Mms_Numts_092	10	-	6123	6304	182	52238100	52238281	182	10	-	1	6123	6304	182	52238100	52238281	182	84.7
Mms_Numts_093	10	-	12746	12806	61	59625109	59625169	61	10	-	1	12746	12806	61	59625109	59625169	61	90.16
Mms_Numts_094	10	-	15321	16025	705	84488679	84489385	707	10	-	1	15321	16025	705	84488679	84489385	707	84.9
Mms_Numts_095	10	-	1512	1881	370	95540159	95540528	370	10	-	1	1512	1881	370	95540159	95540528	370	97.84
Mms_Numts_096	10	+	4412	4505	94	122830268	122830359	92	10	+	1	4412	4505	94	122830268	122830359	92	76.6
Mms_Numts_097	11	-	821	897	77	22567221	22567293	73	11	-	1	821	897	77	22567221	22567293	73	79.22
Mms_Numts_098	11	+	2243	2314	72	29212303	29212374	72	11	+	1	2243	2314	72	29212303	29212374	72	86.11
Mms_Numts_099	11	-	7769	7906	138	44197677	44197814	138	11	-	1	7769	7906	138	44197677	44197814	138	84.6
Mms_Numts_100	11	-	7532	7780	249	44200536	44200777	242	11	-	1	7532	7780	249	44200536	44200777	242	87.55
Mms_Numts_101	11	-	13227	13292	66	48118719	48118784	66	11	-	1	13227	13292	66	48118719	48118784	66	80.3
Mms_Numts_102	11	-	6216	6871	656	90399796	90400451	656	11	-	1	6216	6871	656	90399796	90400451	656	90.7
Mms_Numts_103	12	-	4405	4989	585	4077303	4077627	325	12	-	1	4405	4460	56	4077303	4077358	56	91.7
Mms_Numts_103									12	-	2	4889	4989	101	4077359	4077459	101	88.12
Mms_Numts_103									12	-	3	4719	4817	99	4077529	4077627	99	88.89
Mms_Numts_104	12	-	9288	9323	36	7034664	7034699	36	12	-	1	9288	9323	36	7034664	7034699	36	94.44
Mms_Numts_105	12	+	1884	2063	180	37136349	37136528	180	12	+	1	1884	2063	180	37136349	37136528	180	70.72
Mms_Numts_106	12	+	3394	3822	429	60363661	60364089	429	12	+	1	3394	3822	429	60363661	60364089	429	86.25
Mms_Numts_107	12	+	15615	15963	349	67493011	67493352	342	12	+	1	15615	15963	349	67493011	67493352	342	74.16
Mms_Numts_108	12	+	3402	3648	247	81909609	81909851	243	12	+	1	3402	3648	247	81909609	81909851	243	84.62
Mms_Numts_109	12	+	15675	16039	365	98299638	98300002	365	12	+	1	15675	16039	365	98299638	98300002	365	99.73
Mms_Numts_110	12	+	6017	6154	138	102135520	102135659	140	12	+	1	6017	6154	138	102135520	102135659	140	77.14
Mms_Numts_111	12	+	15574	15786	213	114172506	114172720	215	12	+	1	15574	15786	213	114172506	114172720	215	82.79
Mms_Numts_112	12	-	6695	6787	93	118080492	118080584	93	12	-	1	6695	6787	93	118080492	118080584	93	81.72
Mms_Numts_113	13	+	6944	7155	212	23389853	23390064	212	13	+	1	6944	7155	212	23389853	23390064	212	76.39
Mms_Numts_114	13	+	6295	6479	185	60410744	60410929	186	13	+	1	6295	6479	185	60410744	60410929	186	82.26
Mms_Numts_115	13	-	4940	5100	161	70368203	70368371	169	13	-	1	4940	5100	161	70368203	70368371	169	70.35
Mms_Numts_116	13	+	13104	13269	166	83603558	83603721	164	13	+	1	13104	13269	166	83603558	83603721	164	79.52
Mms_Numts_117	13	-	12446	13400	955	85266167	85267120	954	13	-	1	12446	13400	955	85266167	85267120	954	95.18
Mms_Numts_118	14	-	1	454	454	37948820	37949268	449	14	-	1	1	454	454	37948820	37949268	449	79.22
Mms_Numts_119	14	-	10377	10546	170	50552373	50552541	169	14	-	1	10377	10546	170	50552373	50552541	169	76.16
Mms_Numts_120	14	-	10377	10531	155	50583883	50584034	152	14	-	1	10377	10531	155	50583883	50584034	152	78.21
Mms_Numts_121	14	-	10378	10512	135	59618591	59618724	134	14	-	1	10378	10512	135	59618591	59618724	134	81.62
Mms_Numts_122	14	-	11235	11269	35	82418690	82418724	35	14	-	1	11235	11269	35	82418690	82418724	35	94.29
Mms_Numts_123	14	+	8933	9633	701	112109295	112109996	702	14	+	1	8933	9633	701	112109295	112109996	702	74.82
Mms_Numts_124	15	-	4423	4621	199	15385199	15385397	199	15	-	1	4423	4621	199	15385199	15385397	199	72.77
Mms_Numts_125	15	+	14754	14983	230	42399419	42399625	207	15	+	1	14754	14983	230	42399419	42399625	207	72.73
Mms_Numts_126	15	-	5160	15595	10436	57317715	57323541	5827	15	-	1	5003	5160	158	57317715	57317880	166	74.7
Mms_Numts_126									15	-	2	4582	4815	234	57318044	57318272	229	67.95
Mms_Numts_126									15	-	3	2104	3951	1848	57319187	57321059	1873	67.29
Mms_Numts_126									15	-	4	1894	2104	211	57321441	57321653	213	75.81
Mms_Numts_126									15	-	5	611	934	324	57321689	57321994	306	72.97
Mms_Numts_126									15	-	6	264	618	355	57322210	57322540	331	69.92
Mms_Numts_126									15	-	7	1	49	49	57322775	57322823	49	87.76
Mms_Numts_126									15	-	8	15595	15870	276	57323267	57323541	275	78.14
Mms_Numts_127	15	+	12905	12964	60	74469129	74469188	60	15	+	1	12905	12964	60	74469129	74469188	60	80
Mms_Numts_128	15	-	7466	9595	2130	81884462	81887263	2802	15	-	1	9347	9595	249	81884462	81884721	260	72.56
Mms_Numts_128									15	-	2	9096	9289	194	81886064	81886262	199	74.63
Mms_Numts_128									15	-	3	7655	8077	423	81886256	81886667	412	71.53
Mms_Numts_128									15	-	4	7466	7659	194	81887069	81887263	195	76.2
Mms_Numts_129	16	-	1594	1728	135	15885591	15885719	129	16	-	1	1594	1728	135	15885591	15885719	129	84.44
Mms_Numts_130	16	-	12427	12573	147	62483631	62483777	147	16	-	1	12427	12573	147	62483631	62483777	147	74.15
Mms_Numts_131	16	+	10128	10575	448	85021808	85022263	456	16	+	1	10128	10575	448	85021808	85022263	456	78.77
Mms_Numts_132	17	-	14418	15502	1085	31429861	31431145	1285	17	-	1	14842	15502	661	31429861	31430518	658	76.46
Mms_Numts_132									17	-	2	14418	14839	422	31430712	31431145	434	75.4
Mms_Numts_133	17	-	2924	3338	415	34704675	34705083	409	17	-	1	2924	3338	415	34704675	34705083	409	79.9
Mms_Numts_134	17	-	9100	9908	809	94079544	94080367	824	17	-	1	9100	9908	809	94079544	94080367	824	77.1
Mms_Numts_135	18	+	12070	12348	279	3638869	3639147	279	18	+	1	12070	12348	279	3638869	3639147	279	88.89
Mms_Numts_136	18	-	11356	11504	149	22531617	22531765	149	18	-	1	11356	11504	149	22531617	22531765	149	84.56
Mms_Numts_137	18	-	12117	12343	227	38640716	38640942	227	18	-	1	12117	12343	227	38640716	38640942	227	76.32
Mms_Numts_138	18	+	7899	8261	363	50394140	50394500	361	18	+	1	7899	8261	363	50394140	50394500	361	74.66
Mms_Numts_139	18	-	10963	11203	241	57474541	57474781	241	18	-	1	10963	11203	241	57474541	57474781	241	78.84
Mms_Numts_140	18	+	5957	5995	39	57844641	57844679	39	18	+	1	5957	5995	39	57844641	57844679	39	89.74
Mms_Numts_141	18	+	15424	15821	398	65279258	65279653	396	18	+	1	15424	15821	398	65279258	65279653	396	85.29
Mms_Numts_142	18	+	8290	8480	191	65996941	65997131	191	18	+	1	8290	8480	191	65996941	65997131	191	93.19
Mms_Numts_143	18	-	9051	9694	644	75164512	75165231	720	18	-	1	9225	9694	470	75164512	75164943	432	73.35
Mms_Numts_143									18	-	2	9051	9190	140	75165092	75165231	140	80
Mms_Numts_144	18	-	8330	8459	130	85169701	85169830	130	18	-	1	8330	8459	130	85169701	85169830	130	78.46
Mms_Numts_145	X	-	12957	13033	77	49387643	49387719	77	X	-	1	12957	13033	77	49387643	49387719	77	81.82
Mms_Numts_146	X	-	14033	14211	179	60568295	60568467	173	X	-	1	14033	14211	179	60568295	60568467	173	87.15
Mms_Numts_147	X	-	14720	14942	223	100193382	100193612	231	X	-	1	14720	14942	223	100193382	100193612	231	75.86
Mms_Numts_148	X	+	14720	14942	223	100278314	100278544	231	X	+	1	14720	14942	223	100278314	100278544	231	74.46
