# Supplementary material for: Primates and mouse NumtS in the UCSC Genome Browser
Source: BMC Bioinformatics. 2012 Mar 28;13(Suppl 4):S15. doi: 10.1186/1471-2105-13-S4-S15 (PMC3314570; doi:10.1186/1471-2105-13-S4-S15)
Supplement: Additional file 6 — RPNumtS annotation comparisons. Comparison were made by applying "Join" tool (UCSC Genome Browser) to compare our NumtS genomic intervals with those extracted from only previously published NumtS set available. Since this starting dataset contains orthologous NumtS only (human/chimpanzee orthologous), resulting output is partial. Data reported in [5] exactly match our data. [file 1471-2105-13-S4-S15-S6.xlsx]

## Sheet: join_our_HK.txt
RPNumtS compilation			Annotation data reported in [5]
Chr	NumtS_start	NumtS_end	Chr	NumtS_start	NumtS_end
chrX	22559318	22559383	chrX	22559318	22559367
chrX	24180876	24181072	chrX	24180939	24181032
chrX	26967351	26967536	chrX	26967462	26967536
chrX	53811050	53811216	chrX	53811096	53811171
chrX	69439740	69440215	chrX	69440038	69440115
chrX	83772577	83772674	chrX	83772581	83772658
chrX	101581084	101581859	chrX	101581342	101581859
chrX	102382555	102382691	chrX	102382580	102383261
chrX	102382986	102383261	chrX	102382580	102383261
chrX	102397118	102398362	chrX	102397172	102397276
chrX	110914884	110914966	chrX	110914884	110914923
chrX	110914968	110915054	chrX	110914968	110915054
chrX	126159143	126159468	chrX	126159375	126159468
chr9	18766074	18766163	chr9	18766087	18766163
chr9	19267393	19267466	chr9	19267393	19267453
chr9	34574283	34574544	chr9	34574283	34574477
chr9	35685686	35685858	chr9	35685686	35685764
chr9	76864662	76865165	chr9	76865007	76865165
chr9	77742822	77742918	chr9	77742857	77742908
chr9	79501130	79503555	chr9	79502223	79503504
chr9	81374452	81375222	chr9	81374455	81375132
chr9	101075829	101076238	chr9	101075938	101076238
chr9	108725739	108725979	chr9	108725748	108725830
chr9	111087997	111088166	chr9	111088020	111088126
chr9	129753531	129753605	chr9	129753544	129753605
chr9	133506428	133506544	chr9	133506471	133506506
chr8	12163110	12163218	chr8	12163113	12163192
chr8	14404136	14404565	chr8	14404421	14404474
chr8	15070226	15070676	chr8	15070445	15070632
chr8	16817437	16817654	chr8	16817437	16817636
chr8	24385318	24385783	chr8	24385432	24385715
chr8	29460181	29460272	chr8	29460194	29460272
chr8	29664394	29668781	chr8	29664409	29670155
chr8	29669590	29670155	chr8	29664409	29670155
chr8	34109676	34109761	chr8	34109676	34109717
chr8	36789890	36789952	chr8	36789890	36789948
chr8	36789890	36789952	chr8	36789948	36789983
chr8	36789948	36789987	chr8	36789948	36789983
chr8	46376353	46376444	chr8	46376359	46376435
chr8	50817817	50818021	chr8	50817826	50818021
chr8	71388694	71388839	chr8	71388694	71388839
chr8	74687449	74687841	chr8	74687465	74687841
chr8	75152660	75152872	chr8	75152662	75152867
chr8	75152660	75152872	chr8	75152663	75152868
chr8	110488293	110488535	chr8	110488293	110488526
chr8	119690842	119690969	chr8	119690842	119690969
chr8	133199106	133199445	chr8	133199339	133199434
chr8	133441282	133443122	chr8	133441367	133443069
chr7	58696973	58697032	chr7	58696989	58697017
chr7	58696973	58697032	chr7	58696988	58697016
chr6	33386674	33387461	chr6	33386697	33387353
chr6	53154351	53154445	chr6	53154351	53154438
chr6	75065380	75065439	chr6	75065380	75065439
chr6	75675405	75675514	chr6	75675409	75675447
chr6	89800781	89800908	chr6	89800862	89800905
chr6	93028705	93028975	chr6	93028705	93028971
chr6	93029080	93029227	chr6	93029086	93029214
chr6	93029080	93029227	chr6	93028979	93029081
chr6	93028975	93029081	chr6	93028979	93029081
chr6	93029227	93029454	chr6	93029284	93029450
chr6	95830909	95831253	chr6	95830909	95831237
chr5	54988765	54989250	chr5	54988765	54989250
chr5	84753684	84753826	chr5	84753747	84753826
chr5	98619377	98620987	chr5	98620775	98620819
chr5	99375822	99376602	chr5	99375924	99378113
chr5	99376789	99378113	chr5	99375924	99378113
chr5	100492359	100494976	chr5	100492368	100492646
chr5	107703395	107703566	chr5	107703398	107703566
chr5	120526817	120526872	chr5	120526817	120526872
chr5	122480925	122481062	chr5	122480925	122481062
chr5	125264882	125265841	chr5	125264903	125265810
chr5	172893690	172893758	chr5	172893702	172893758
chr4	16999301	16999591	chr4	16999309	16999591
chr4	25867126	25868105	chr4	25867126	25872587
chr4	25868416	25869596	chr4	25867126	25872587
chr4	25869791	25870771	chr4	25867126	25872587
chr4	25871082	25872863	chr4	25867126	25872587
chr4	27910244	27910395	chr4	27910244	27910387
chr4	31089882	31090307	chr4	31090244	31090281
chr4	61812322	61812457	chr4	61812356	61812437
chr4	62344379	62345188	chr4	62344861	62344910
chr4	65819298	65819985	chr4	65819819	65819946
chr4	65820413	65820630	chr4	65820413	65820630
chr4	69765113	69765167	chr4	69765134	69765167
chr4	86594837	86594905	chr4	86594837	86594897
chr4	92687369	92687553	chr4	92687392	92687542
chr4	131576303	131576680	chr4	131576303	131576674
chr4	167528172	167528282	chr4	167528172	167528282
chr4	185867916	185868097	chr4	185867930	185868094
chr4	189981773	189981836	chr4	189981773	189981829
chr3	30488451	30488694	chr3	30488508	30488630
chr3	41176958	41178568	chr3	41176958	41178568
chr3	44188942	44189353	chr3	44189100	44189353
chr3	70464729	70464804	chr3	70464729	70464804
chr3	70464804	70464960	chr3	70464826	70464960
chr3	74462789	74463024	chr3	74462801	74463008
chr3	91940642	91941451	chr3	91940648	91943888
chr3	91941581	91943888	chr3	91940648	91943888
chr3	100593812	100593959	chr3	100593815	100593939
chr3	111024976	111026739	chr3	111024976	111028932
chr3	111027117	111029061	chr3	111024976	111028932
chr3	111029429	111029709	chr3	111029490	111029564
chr3	111029709	111031621	chr3	111030557	111030799
chr3	111031689	111031895	chr3	111031696	111031796
chr3	111031897	111033345	chr3	111032137	111033203
chr3	111033346	111034382	chr3	111033346	111034345
chr3	125029274	125029886	chr3	125029274	125029754
chr3	127026266	127026332	chr3	127026273	127026325
chr3	131391808	131391933	chr3	131391808	131391912
chr3	157851353	157851527	chr3	157851353	157851495
chr3	158612212	158612396	chr3	158612212	158612396
chr3	166036646	166037039	chr3	166036652	166036944
chr3	171375602	171375697	chr3	171375602	171375660
chr3	176756136	176756366	chr3	176756139	176756366
chr3	181553271	181553344	chr3	181553277	181553328
chr3	182335574	182335693	chr3	182335582	182335693
chr3	182380047	182380357	chr3	182380285	182380349
chr3	193050010	193050080	chr3	193050028	193050080
chr2b	117620695	117626491	chr2b	117620838	117625811
chr2b	125364540	125364823	chr2b	125364745	125364823
chr2b	132157078	132161789	chr2b	132157078	132161789
chr2b	136518538	136518619	chr2b	136518538	136518594
chr2b	144495842	144496816	chr2b	144496096	144496769
chr2b	144498510	144503057	chr2b	144498861	144503038
chr2b	151646391	151646477	chr2b	151646414	151646471
chr2b	159853122	159854476	chr2b	159853182	159854469
chr2b	159901303	159904373	chr2b	159901303	159902421
chr2b	171170604	171170852	chr2b	171170611	171170842
chr2b	179751971	179752121	chr2b	179751971	179752121
chr2b	184789595	184790027	chr2b	184789634	184789988
chr2b	206678341	206679714	chr2b	206679102	206681082
chr2b	206679764	206681106	chr2b	206679102	206681082
chr2b	207015548	207016544	chr2b	207015843	207016523
chr2b	208128069	208128415	chr2b	208128288	208128412
chr2b	217517556	217517853	chr2b	217517571	217520165
chr2b	217518157	217520366	chr2b	217517571	217520165
chr2b	217522691	217523446	chr2b	217522788	217523289
chr2b	223470305	223470363	chr2b	223470308	223470353
chr2b	225999656	226000104	chr2b	225999696	226000034
chr2b	232497093	232497187	chr2b	232497096	232497187
chr2b	232803122	232803276	chr2b	232803122	232803276
chr2b	235184640	235184760	chr2b	235184686	235184727
chr2b	241699557	241699814	chr2b	241699582	241699813
chr2b	243817767	243818888	chr2b	243817990	243819106
chr2b	243818898	243819177	chr2b	243817990	243819106
chr2a	19607174	19607283	chr2a	19607178	19607283
chr2a	22788008	22788200	chr2a	22788019	22788197
chr2a	34740395	34740427	chr2a	34740395	34740424
chr2a	41736719	41736868	chr2a	41736719	41736868
chr2a	51807069	51807797	chr2a	51807073	51807785
chr2a	57791346	57791515	chr2a	57791452	57791512
chr2a	69744266	69744535	chr2a	69744266	69744435
chr2a	76673813	76673918	chr2a	76673813	76673918
chr2a	86968151	86968380	chr2a	86968168	86968376
chr2a	95791526	95792040	chr2a	95791525	95791991
chr2a	95792113	95793478	chr2a	95792112	95793477
chr2a	95793509	95794460	chr2a	95793525	95794459
chr2a	97635900	97635980	chr2a	97635916	97635961
chr2a	104700790	104700916	chr2a	104700806	104700900
chr22	31792061	31792400	chr22	31792061	31792353
chr22	35106911	35107647	chr22	35106911	35107624
chr22	40803503	40803566	chr22	40803503	40803560
chr22	49404108	49404336	chr22	49404193	49404292
chr21	16570329	16570425	chr21	16570329	16570406
chr21	44120237	44120327	chr21	44120246	44120324
chr21	45026523	45026719	chr21	45026530	45026713
chr20	5880805	5881128	chr20	5881004	5881085
chr19	33028785	33028859	chr19	33028785	33028850
chr19	35352394	35352465	chr19	35352394	35352465
chr19	43077600	43078976	chr19	43078052	43078117
chr19	47676773	47677007	chr19	47676783	47676921
chr19	49734530	49734611	chr19	49734609	49734666
chr19	49734609	49734669	chr19	49734609	49734666
chr19	62774645	62775262	chr19	62774878	62775073
chr18	2355909	2355976	chr18	2355909	2355969
chr18	46929763	46930113	chr18	46929926	46929986
chr17	21512926	21513249	chr17	21512925	21513248
chr17	28361653	28361731	chr17	28361652	28361730
chr17	37180217	37180416	chr17	37180290	37180391
chr17	55732342	55732392	chr17	55732349	55732392
chr17	60373575	60373648	chr17	60373574	60373647
chr17	62662523	62662755	chr17	62662540	62662643
chr16	3475521	3477321	chr16	3475562	3477049
chr16	3480261	3480877	chr16	3480381	3480612
chr16	20801418	20802836	chr16	20801483	20802805
chr16	70525044	70525109	chr16	70525061	70525106
chr16	82281577	82283112	chr16	82281824	82282825
chr15	31226404	31226803	chr15	31226477	31226788
chr15	31265099	31265498	chr15	31265174	31265483
chr15	32275322	32275506	chr15	32275367	32275406
chr15	37097683	37099128	chr15	37097683	37099120
chr15	38161519	38161644	chr15	38161541	38161641
chr15	43550975	43551192	chr15	43550989	43551127
chr15	55243475	55243533	chr15	55243475	55243533
chr15	64734316	64734358	chr15	64734316	64734358
chr14	22384459	22384526	chr14	22384469	22384525
chr14	50811671	50812079	chr14	50811735	50812060
chr14	83531231	83533005	chr14	83531246	83532986
chr14	84122491	84123986	chr14	84122507	84123961
chr14	95458483	95458597	chr14	95458533	95458594
chr13	21657242	21657367	chr13	21657278	21657363
chr13	23351979	23352097	chr13	23351979	23352072
chr13	35841459	35841666	chr13	35841459	35841666
chr13	47451341	47451626	chr13	47451370	47451611
chr13	49894833	49895003	chr13	49894939	49894976
chr13	53765974	53766138	chr13	53765974	53766094
chr13	56580765	56580937	chr13	56580764	56580937
chr13	75865851	75866019	chr13	75865851	75866008
chr13	84992772	84994650	chr13	84993206	84995648
chr13	84995039	84996581	chr13	84993206	84995648
chr13	89154338	89154891	chr13	89154375	89154602
chr13	96428706	96429180	chr13	96428706	96431109
chr13	96429283	96431403	chr13	96428706	96431109
chr13	97437586	97437733	chr13	97437590	97437733
chr12	26734353	26734420	chr12	26734352	26734419
chr12	48169765	48171443	chr12	48170612	48171035
chr12	49594207	49594580	chr12	49594230	49594576
chr12	126201267	126201404	chr12	126201274	126201346
chr12	128527945	128528056	chr12	128527956	128528052
chr12	132347708	132347912	chr12	132347719	132347912
chr11	6356372	6356463	chr11	6356378	6356440
chr11	10450141	10452067	chr11	10450141	10450718
chr11	40128458	40129448	chr11	40128609	40129391
chr11	47869236	47869433	chr11	47869236	47869433
chr11	49498720	49499230	chr11	49499051	49499121
chr11	86449085	86449644	chr11	86449138	86451656
chr11	86449657	86449828	chr11	86449138	86451656
chr11	86450098	86450265	chr11	86449138	86451656
chr11	86450581	86452020	chr11	86449138	86451656
chr11	88560610	88560752	chr11	88560620	88560682
chr11	102063799	102071362	chr11	102063883	102072797
chr11	102071364	102071417	chr11	102063883	102072797
chr11	102071446	102072892	chr11	102063883	102072797
chr11	127098866	127098917	chr11	127098866	127098914
chr10	21352860	21353034	chr10	21352949	21353034
chr10	26263783	26263855	chr10	26263783	26263855
chr10	27458761	27458919	chr10	27458761	27458905
chr10	31295377	31295433	chr10	31295381	31295418
chr10	37247902	37250195	chr10	37248253	37250170
chr10	54442538	54444783	chr10	54442597	54445423
chr10	54445085	54445446	chr10	54442597	54445423
chr10	68649652	68653133	chr10	68649696	68656166
chr10	68653791	68654703	chr10	68649696	68656166
chr10	68655036	68656228	chr10	68649696	68656166
chr10	78722292	78722359	chr10	78722295	78722359
chr10	95166401	95167263	chr10	95166955	95167199
chr10	96927732	96927841	chr10	96927743	96927786
chr10	100402495	100403030	chr10	100402531	100403027
chr10	113558243	113558342	chr10	113558249	113558290
chr10	131253650	131253718	chr10	131253656	131253718
chr1	9704718	9704920	chr1	9704770	9704920
chr1	56361888	56362915	chr1	56362874	56362915
chr1	78274052	78274244	chr1	78274052	78274244
chr1	82451542	82451915	chr1	82451542	82451915
chr1	95428653	95429989	chr1	95428656	95429740
chr1	108478906	108482353	chr1	108478918	108482274
chr1	124099962	124100085	chr1	124099961	124100084
chr1	148865498	148865548	chr1	148865520	148865548
chr1	152198250	152198321	chr1	152198250	152198293
chr1	161043954	161044344	chr1	161043954	161044147
chr1	171758204	171758503	chr1	171758371	171758503
chr1	192987025	192987101	chr1	192987025	192987101
chr1	201104537	201104638	chr1	201104541	201104638
chr1	216339986	216340857	chr1	216340289	216340485
chr1	5574756	5574827	.	.	.
chr1	5879322	5879532	.	.	.
chr1	8281244	8281319	.	.	.
chr1	9017352	9017526	.	.	.
chr1	11327461	11327516	.	.	.
chr1	11616952	11617470	.	.	.
chr1	18648637	18648850	.	.	.
chr1	46466203	46466517	.	.	.
chr1	47965599	47965672	.	.	.
chr1	50827867	50827949	.	.	.
chr1	95413499	95413698	.	.	.
chr1	95414102	95415067	.	.	.
chr1	95415787	95416409	.	.	.
chr1	95416689	95416810	.	.	.
chr1	95417073	95417587	.	.	.
chr1	95418561	95419042	.	.	.
chr1	95419401	95420229	.	.	.
chr1	95425991	95426517	.	.	.
chr1	97224410	97224560	.	.	.
chr1	124100828	124100951	.	.	.
chr1	149409102	149409157	.	.	.
chr1	168048436	168048517	.	.	.
chr1	170687382	170687703	.	.	.
chr1	179331908	179331976	.	.	.
chr1	185623098	185623210	.	.	.
chr1	206443026	206443083	.	.	.
chr1	212686036	212686123	.	.	.
chr1	216355556	216357753	.	.	.
chr1	216359861	216361261	.	.	.
chr1	218797776	218803370	.	.	.
chr1	218805067	218805477	.	.	.
chr1	218806105	218807530	.	.	.
chr1	220822570	220822626	.	.	.
chr1	221455795	221455923	.	.	.
chr2a	11475585	11475669	.	.	.
chr2a	15814547	15814662	.	.	.
chr2a	19607354	19607407	.	.	.
chr2a	65095851	65096062	.	.	.
chr2a	83144548	83144769	.	.	.
chr2a	84661709	84663390	.	.	.
chr2a	84663841	84664829	.	.	.
chr2a	84665580	84667174	.	.	.
chr2a	84667585	84667947	.	.	.
chr2a	84668646	84668780	.	.	.
chr2a	87639208	87639268	.	.	.
chr2a	101404871	101404955	.	.	.
chr2a	103597028	103597094	.	.	.
chr2a	104761751	104761843	.	.	.
chr2a	110176816	110176957	.	.	.
chr2b	115001816	115001897	.	.	.
chr2b	117330138	117331351	.	.	.
chr2b	117619703	117619931	.	.	.
chr2b	120866958	120868203	.	.	.
chr2b	120868580	120869685	.	.	.
chr2b	120872516	120872964	.	.	.
chr2b	120873170	120873839	.	.	.
chr2b	126520659	126521165	.	.	.
chr2b	126521971	126522369	.	.	.
chr2b	130001691	130001777	.	.	.
chr2b	130061098	130061207	.	.	.
chr2b	131181038	131181181	.	.	.
chr2b	131182624	131183849	.	.	.
chr2b	131184950	131187682	.	.	.
chr2b	131189010	131191491	.	.	.
chr2b	131192029	131194690	.	.	.
chr2b	132145079	132145207	.	.	.
chr2b	132167491	132167550	.	.	.
chr2b	132167618	132174436	.	.	.
chr2b	132174463	132174606	.	.	.
chr2b	138676905	138677065	.	.	.
chr2b	144503742	144503927	.	.	.
chr2b	147413584	147413800	.	.	.
chr2b	147414925	147416507	.	.	.
chr2b	147417132	147418319	.	.	.
chr2b	147420488	147421854	.	.	.
chr2b	147422160	147423886	.	.	.
chr2b	147424167	147426167	.	.	.
chr2b	152914111	152914171	.	.	.
chr2b	196729823	196729893	.	.	.
chr2b	201786935	201787000	.	.	.
chr2b	207016783	207017326	.	.	.
chr2b	207019413	207021519	.	.	.
chr2b	207021843	207022517	.	.	.
chr2b	207023735	207024742	.	.	.
chr2b	208122468	208123893	.	.	.
chr2b	208124561	208127046	.	.	.
chr2b	208127419	208127665	.	.	.
chr2b	218706377	218706547	.	.	.
chr2b	221679621	221679705	.	.	.
chr2b	222758531	222758651	.	.	.
chr2b	224977225	224977416	.	.	.
chr2b	235805808	235805890	.	.	.
chr2b	235805900	235806086	.	.	.
chr3	12484320	12484430	.	.	.
chr3	12484765	12485101	.	.	.
chr3	23843971	23844047	.	.	.
chr3	25011759	25011853	.	.	.
chr3	28988598	28988655	.	.	.
chr3	53309407	53309504	.	.	.
chr3	65289608	65289679	.	.	.
chr3	70606202	70606272	.	.	.
chr3	82584001	82584570	.	.	.
chr3	91940390	91940596	.	.	.
chr3	92097941	92098010	.	.	.
chr3	133421417	133421496	.	.	.
chr3	147461134	147461186	.	.	.
chr3	155745687	155745843	.	.	.
chr3	160424481	160424673	.	.	.
chr3	169033888	169033953	.	.	.
chr3	169215455	169215491	.	.	.
chr3	171307820	171308083	.	.	.
chr3	171308141	171309970	.	.	.
chr3	171376033	171376454	.	.	.
chr3	171381391	171382166	.	.	.
chr3	180343599	180343707	.	.	.
chr3	191623043	191623194	.	.	.
chr3	193414912	193415007	.	.	.
chr4	5527166	5527344	.	.	.
chr4	14417890	14418493	.	.	.
chr4	48653770	48654415	.	.	.
chr4	64359202	64359301	.	.	.
chr4	65819991	65820120	.	.	.
chr4	90591668	90591797	.	.	.
chr4	95725705	95726435	.	.	.
chr4	96868132	96868308	.	.	.
chr4	99009630	99012596	.	.	.
chr4	99014709	99015155	.	.	.
chr4	119849724	119850235	.	.	.
chr4	119850884	119853443	.	.	.
chr4	159680103	159685663	.	.	.
chr4	159686401	159695384	.	.	.
chr4	171731516	171731553	.	.	.
chr4	176176874	176177248	.	.	.
chr4	176179001	176179604	.	.	.
chr4	183655422	183655571	.	.	.
chr4	190166971	190167116	.	.	.
chr5	1421748	1421972	.	.	.
chr5	5524058	5524637	.	.	.
chr5	5524649	5525557	.	.	.
chr5	5525563	5525703	.	.	.
chr5	8570814	8570967	.	.	.
chr5	8772469	8774297	.	.	.
chr5	8775128	8775612	.	.	.
chr5	18821294	18821410	.	.	.
chr5	28501384	28501439	.	.	.
chr5	30547536	30547599	.	.	.
chr5	36388478	36388596	.	.	.
chr5	60361986	60362103	.	.	.
chr5	86337310	86337374	.	.	.
chr5	86709496	86709532	.	.	.
chr5	88169879	88170270	.	.	.
chr5	88170262	88170573	.	.	.
chr5	100496275	100497045	.	.	.
chr5	100498495	100499163	.	.	.
chr5	102742879	102743500	.	.	.
chr5	115104949	115105157	.	.	.
chr5	122480727	122480912	.	.	.
chr5	123806050	123806183	.	.	.
chr5	124085799	124085864	.	.	.
chr5	125264279	125264390	.	.	.
chr5	133445087	133445261	.	.	.
chr5	165155128	165155239	.	.	.
chr5	165155239	165155429	.	.	.
chr6	2079046	2079107	.	.	.
chr6	4863078	4863196	.	.	.
chr6	10163706	10163790	.	.	.
chr6	10163792	10163896	.	.	.
chr6	25420805	25421363	.	.	.
chr6	28074142	28074223	.	.	.
chr6	43000614	43000669	.	.	.
chr6	52494494	52494546	.	.	.
chr6	54862794	54862837	.	.	.
chr6	67411458	67411589	.	.	.
chr6	95830554	95830909	.	.	.
chr6	108649789	108649875	.	.	.
chr6	108649874	108649952	.	.	.
chr6	121173249	121173396	.	.	.
chr6	135083949	135084064	.	.	.
chr6	135436077	135436324	.	.	.
chr6	143557142	143557328	.	.	.
chr6	145577932	145578072	.	.	.
chr6	147263531	147263797	.	.	.
chr6	156476630	156480882	.	.	.
chr6	157366046	157366119	.	.	.
chr6	157738791	157739122	.	.	.
chr6	159424033	159424250	.	.	.
chr6	164549265	164549315	.	.	.
chr6	164623526	164623565	.	.	.
chr6	170832664	170832739	.	.	.
chr6	172286491	172287065	.	.	.
chr7	23043501	23043663	.	.	.
chr7	23044108	23044450	.	.	.
chr7	29312566	29313349	.	.	.
chr7	29313355	29314130	.	.	.
chr7	34911927	34912006	.	.	.
chr7	36662905	36663168	.	.	.
chr7	37987521	37987632	.	.	.
chr7	46037537	46037700	.	.	.
chr7	46955470	46955555	.	.	.
chr7	63157797	63157989	.	.	.
chr7	63161230	63163591	.	.	.
chr7	63164977	63166578	.	.	.
chr7	63166680	63168143	.	.	.
chr7	63790989	63794257	.	.	.
chr7	63794392	63798136	.	.	.
chr7	63799043	63799912	.	.	.
chr7	63799926	63799996	.	.	.
chr7	67309972	67310453	.	.	.
chr7	67796514	67796662	.	.	.
chr7	67796913	67797151	.	.	.
chr7	67972642	67972899	.	.	.
chr7	67972900	67973181	.	.	.
chr7	69080896	69081127	.	.	.
chr7	69081507	69082368	.	.	.
chr7	69082664	69083561	.	.	.
chr7	69084487	69085096	.	.	.
chr7	69085401	69085695	.	.	.
chr7	72702312	72704540	.	.	.
chr7	72704551	72705875	.	.	.
chr7	72706685	72708155	.	.	.
chr7	111163992	111164077	.	.	.
chr7	112477241	112478190	.	.	.
chr7	112480186	112480676	.	.	.
chr7	116494964	116495081	.	.	.
chr7	117475561	117475891	.	.	.
chr7	117475953	117476402	.	.	.
chr7	117476404	117476542	.	.	.
chr7	133673744	133673835	.	.	.
chr7	133758265	133758465	.	.	.
chr7	141830178	141830337	.	.	.
chr7	142466938	142470160	.	.	.
chr7	142470463	142471024	.	.	.
chr7	143389954	143390200	.	.	.
chr7	143390691	143393204	.	.	.
chr7	147643093	147643191	.	.	.
chr7	150685030	150685196	.	.	.
chr7	151970348	151970405	.	.	.
chr7	154609594	154609763	.	.	.
chr7	154613917	154614086	.	.	.
chr7	156987471	156987537	.	.	.
chr8	340599	340892	.	.	.
chr8	9323293	9323413	.	.	.
chr8	10831609	10831908	.	.	.
chr8	29663563	29663724	.	.	.
chr8	33002904	33002954	.	.	.
chr8	33777268	33777359	.	.	.
chr8	37540777	37540842	.	.	.
chr8	38627962	38628018	.	.	.
chr8	44777822	44778694	.	.	.
chr8	44778774	44781623	.	.	.
chr8	44787402	44787609	.	.	.
chr8	44788008	44788973	.	.	.
chr8	46376462	46376570	.	.	.
chr8	47844710	47846852	.	.	.
chr8	47847050	47848311	.	.	.
chr8	65872760	65873086	.	.	.
chr8	65873391	65874594	.	.	.
chr8	65876707	65877477	.	.	.
chr8	65877487	65878180	.	.	.
chr8	65878276	65878595	.	.	.
chr8	67401996	67402381	.	.	.
chr8	87709807	87709868	.	.	.
chr8	102107664	102109342	.	.	.
chr8	102109743	102111681	.	.	.
chr8	102111982	102112914	.	.	.
chr8	102113394	102113908	.	.	.
chr8	102114384	102115586	.	.	.
chr8	110166727	110166902	.	.	.
chr8	110167904	110169516	.	.	.
chr8	122200404	122200573	.	.	.
chr8	133603293	133603366	.	.	.
chr8	138912594	138912646	.	.	.
chr8	139442304	139442670	.	.	.
chr9	5206970	5207430	.	.	.
chr9	5207982	5210045	.	.	.
chr9	5210839	5214968	.	.	.
chr9	5215251	5215705	.	.	.
chr9	5216077	5217446	.	.	.
chr9	5226520	5230184	.	.	.
chr9	22995020	22997492	.	.	.
chr9	22999427	22999961	.	.	.
chr9	27823883	27825362	.	.	.
chr9	32097672	32097935	.	.	.
chr9	34306785	34307031	.	.	.
chr9	34307515	34310033	.	.	.
chr9	66773815	66773958	.	.	.
chr9	77673018	77674828	.	.	.
chr9	77675097	77675500	.	.	.
chr9	77676234	77676449	.	.	.
chr9	84327847	84327908	.	.	.
chr9	91302816	91303586	.	.	.
chr9	91303884	91305664	.	.	.
chr9	91741820	91742441	.	.	.
chr9	95059678	95059729	.	.	.
chr9	101077274	101077683	.	.	.
chr9	102378558	102378761	.	.	.
chr9	116285096	116285169	.	.	.
chr9	126316127	126316208	.	.	.
chr10	2346236	2346401	.	.	.
chr10	17840289	17840345	.	.	.
chr10	20215450	20215987	.	.	.
chr10	20216335	20217474	.	.	.
chr10	20216044	20216334	.	.	.
chr10	21315762	21316024	.	.	.
chr10	25483913	25484061	.	.	.
chr10	25484359	25484457	.	.	.
chr10	33760276	33760689	.	.	.
chr10	37022671	37022787	.	.	.
chr10	38454093	38456252	.	.	.
chr10	68193328	68193443	.	.	.
chr10	83730364	83730417	.	.	.
chr10	85163057	85163129	.	.	.
chr10	90061157	90061595	.	.	.
chr10	94992962	94993319	.	.	.
chr10	95003585	95004036	.	.	.
chr10	120604798	120604967	.	.	.
chr10	134967794	134967937	.	.	.
chr11	10452079	10454197	.	.	.
chr11	10454198	10454251	.	.	.
chr11	31747538	31747628	.	.	.
chr11	42220649	42220730	.	.	.
chr11	62581604	62581774	.	.	.
chr11	72935063	72935201	.	.	.
chr11	80078855	80084629	.	.	.
chr11	83124221	83124364	.	.	.
chr11	90436778	90436898	.	.	.
chr11	109634001	109634171	.	.	.
chr11	124904243	124904312	.	.	.
chr11	133026730	133026772	.	.	.
chr12	7921574	7921714	.	.	.
chr12	7921950	7922267	.	.	.
chr12	7939163	7939394	.	.	.
chr12	7948733	7948833	.	.	.
chr12	9779618	9779893	.	.	.
chr12	12695627	12695837	.	.	.
chr12	33032628	33032940	.	.	.
chr12	48915788	48915869	.	.	.
chr12	57645370	57646447	.	.	.
chr12	57648847	57649377	.	.	.
chr12	57649484	57649947	.	.	.
chr12	57893775	57893998	.	.	.
chr12	62425056	62425280	.	.	.
chr12	67020279	67020378	.	.	.
chr12	72926571	72926640	.	.	.
chr12	104201685	104201915	.	.	.
chr12	109395818	109396170	.	.	.
chr12	115589361	115589423	.	.	.
chr13	19264739	19264808	.	.	.
chr13	30008200	30008262	.	.	.
chr13	57098773	57099081	.	.	.
chr13	60874854	60874896	.	.	.
chr13	96428128	96428415	.	.	.
chr13	96431768	96432116	.	.	.
chr13	108063771	108063814	.	.	.
chr13	113423932	113424119	.	.	.
chr14	20108117	20108201	.	.	.
chr14	24409717	24409786	.	.	.
chr14	43040393	43040696	.	.	.
chr14	78682672	78682745	.	.	.
chr14	83533528	83533594	.	.	.
chr14	84123991	84124969	.	.	.
chr14	84124975	84126864	.	.	.
chr14	84127263	84128255	.	.	.
chr15	28560552	28560610	.	.	.
chr15	31228907	31229303	.	.	.
chr15	41372545	41372590	.	.	.
chr15	45718128	45718215	.	.	.
chr15	55614706	55616053	.	.	.
chr15	55616085	55619409	.	.	.
chr15	61791096	61791178	.	.	.
chr15	89349418	89349482	.	.	.
chr16	3478158	3479934	.	.	.
chr16	6090048	6090093	.	.	.
chr16	7244214	7244272	.	.	.
chr16	11034076	11035000	.	.	.
chr16	11034998	11035484	.	.	.
chr16	11036692	11039894	.	.	.
chr16	14029519	14029699	.	.	.
chr16	14409316	14409404	.	.	.
chr16	14993246	14993361	.	.	.
chr16	14993361	14993430	.	.	.
chr16	69963897	69964020	.	.	.
chr16	82280420	82280745	.	.	.
chr16	82283160	82283335	.	.	.
chr16	84696136	84696204	.	.	.
chr17	34194701	34195970	.	.	.
chr17	34198361	34199153	.	.	.
chr17	34201275	34201626	.	.	.
chr17	34201824	34201935	.	.	.
chr17	36679199	36680646	.	.	.
chr17	36681698	36683020	.	.	.
chr17	36683330	36683676	.	.	.
chr17	36684608	36684677	.	.	.
chr17	36684998	36686511	.	.	.
chr17	36687204	36687430	.	.	.
chr17	37183058	37183139	.	.	.
chr17	41418401	41418470	.	.	.
chr17	54007861	54007934	.	.	.
chr17	68286892	68287386	.	.	.
chr18	1642133	1642272	.	.	.
chr18	24570163	24570233	.	.	.
chr18	51407209	51407275	.	.	.
chr18	64417882	64417928	.	.	.
chr18	69214911	69214974	.	.	.
chr19	12427518	12428233	.	.	.
chr19	12436366	12436462	.	.	.
chr19	12436600	12437007	.	.	.
chr19	12546902	12547256	.	.	.
chr19	12858233	12858864	.	.	.
chr19	12861049	12861373	.	.	.
chr19	12862963	12863525	.	.	.
chr19	15320630	15320691	.	.	.
chr19	43071546	43072269	.	.	.
chr19	43073692	43073820	.	.	.
chr19	43073947	43074331	.	.	.
chr19	43075229	43075846	.	.	.
chr19	43072869	43072967	.	.	.
chr19	43080925	43081814	.	.	.
chr19	51783353	51783401	.	.	.
chr19	56992475	56992674	.	.	.
chr19	56992685	56992811	.	.	.
chr19	62539344	62539425	.	.	.
chr19	62539836	62540160	.	.	.
chr20	2085892	2085966	.	.	.
chr20	2292363	2292429	.	.	.
chr20	7807458	7807640	.	.	.
chr20	31760458	31760828	.	.	.
chr20	55024810	55026343	.	.	.
chr20	55026935	55029146	.	.	.
chr20	55029794	55029906	.	.	.
chr20	58178466	58178937	.	.	.
chr21	14116161	14116228	.	.	.
chr21	24764269	24764366	.	.	.
chr21	35636867	35638748	.	.	.
chr21	44115830	44116081	.	.	.
chr21	44117242	44117628	.	.	.
chr21	44117975	44118288	.	.	.
chr21	44118799	44118950	.	.	.
chr21	44119670	44120077	.	.	.
chr22	15738707	15738845	.	.	.
chr22	22552065	22552492	.	.	.
chr22	22553356	22553813	.	.	.
chr22	32743449	32743691	.	.	.
chr22	35104305	35104817	.	.	.
chr22	35105318	35106618	.	.	.
chr22	35107663	35107855	.	.	.
chr22	45665684	45665751	.	.	.
chrX	3921713	3921975	.	.	.
chrX	5029309	5030680	.	.	.
chrX	5031132	5031660	.	.	.
chrX	9714853	9715018	.	.	.
chrX	45219806	45219863	.	.	.
chrX	55472855	55472952	.	.	.
chrX	55595132	55597755	.	.	.
chrX	55598075	55600886	.	.	.
chrX	69431760	69433047	.	.	.
chrX	69438973	69439440	.	.	.
chrX	101578865	101579233	.	.	.
chrX	101580366	101580691	.	.	.
chrX	102398987	102399533	.	.	.
chrX	102411447	102412520	.	.	.
chrX	102413725	102414529	.	.	.
chrX	102416810	102416927	.	.	.
chrX	102418825	102420024	.	.	.
chrX	102420621	102421427	.	.	.
chrX	126157788	126158040	.	.	.
chrX	126158610	126158842	.	.	.
chrX	126160190	126160317	.	.	.
chrX	135624348	135624423	.	.	.
chrX	142900741	142900836	.	.	.
chrX	142901394	142903003	.	.	.
chrX	142903501	142903756	.	.	.
chrX	142904074	142905783	.	.	.
chrX	143016476	143016529	.	.	.
chrX	146224848	146224925	.	.	.
chrY	863718	868064	.	.	.
chrY	869311	870881	.	.	.
chrY	1617422	1618965	.	.	.
chrY	1619263	1619589	.	.	.
chrY	1620227	1624539	.	.	.
chrY	4519462	4523811	.	.	.
chrY	4525058	4526628	.	.	.
chrY	5272489	5274196	.	.	.
chrY	5274494	5274820	.	.	.
chrY	5275458	5279772	.	.	.
chrY	6094281	6094423	.	.	.
chrY	8239479	8241035	.	.	.
chrY	8242282	8246609	.	.	.
chrY	8347055	8351402	.	.	.
chrY	8352649	8354219	.	.	.
chrY	8976362	8977932	.	.	.
chrY	8979179	8983526	.	.	.
chrY	9080632	9084956	.	.	.
chrY	9086203	9087759	.	.	.
chrY	9708027	9709583	.	.	.
chrY	9710830	9715157	.	.	.
chrY	9815619	9819940	.	.	.
chrY	9821187	9822743	.	.	.
chrY	12618841	12623154	.	.	.
chrY	12623792	12624118	.	.	.
chrY	12624416	12626123	.	.	.
chrY	13373203	13374773	.	.	.
chrY	13376020	13380346	.	.	.
chrY	13480671	13485016	.	.	.
chrY	13486263	13487833	.	.	.
chrY	14197347	14198903	.	.	.
chrY	14200150	14204475	.	.	.
chrY	14304899	14309248	.	.	.
chrY	14310495	14312051	.	.	.
